# Supplementary material for: Combining Results from Distinct MicroRNA Target Prediction Tools Enhances the Performance of Analyses
Source: Front Genet. 2017 May 16;8:59. doi: 10.3389/fgene.2017.00059 (PMC5432626; doi:10.3389/fgene.2017.00059)
Supplement: Supplementary file 1 [file Table_1.XLSX]

## Sheet: TargetScan
Replicate 1	miRNA	Validated predicted	Non-validated predicted	Total Predictions	Total Predicted/Non-predicted	True Positives	False Positives	True Negatives	False Negativos	Sensibility	Specificity	Precision	MCC
	miR-155-5p	25	0	25	70	25	0	70	45	0.3571	1	1	0.4663
	miR-145-5p	36	0	36	70	36	0	70	34	0.5143	1	1	0.5883
	miR-21-5p	21	2	23	70	21	2	68	49	0.3	0.9714	0.913	0.3663
	miR-34a-5p	27	1	28	70	27	1	69	43	0.3857	0.9857	0.9643	0.4643
	miR-29a-3p	47	1	48	70	47	1	69	23	0.6714	0.9857	0.9792	0.6922
	miR-125b-5p	49	2	51	70	49	2	68	21	0.7	0.9714	0.9608	0.6976
	miR-124-3p	46	5	51	70	46	5	65	24	0.6571	0.9286	0.902	0.6086
	miR-24-3p	21	1	22	70	21	1	69	49	0.3	0.9857	0.9545	0.3925
	miR-17-5p	43	1	44	70	43	1	69	27	0.6143	0.9857	0.9773	0.6462
	miR-1-3p	49	1	50	70	49	1	69	21	0.7	0.9857	0.98	0.7155
	Total	364	14	378	700	364	14	686	336	0.52	0.98	0.963	0.5631
Replicate 2	miRNA	Validated predicted	Non-validated predicted	Total Predictions	Total Predicted/Non-predicted	True Positives	False Positives	True Negatives	False Negativos	Sensibility	Specificity	Precision	MCC
	miR-155-5p	27	0	27	70	27	0	70	43	0.3857	1	1	0.4888
	miR-145-5p	31	0	31	70	31	0	70	39	0.4429	1	1	0.5333
	miR-21-5p	26	0	26	70	26	0	70	44	0.3714	1	1	0.4776
	miR-34a-5p	28	4	32	70	28	4	66	42	0.4	0.9429	0.875	0.4082
	miR-29a-3p	47	2	49	70	47	2	68	23	0.6714	0.9714	0.9592	0.6739
	miR-125b-5p	46	1	47	70	46	1	69	24	0.6571	0.9857	0.9787	0.6806
	miR-124-3p	46	2	48	70	46	2	68	24	0.6571	0.9714	0.9583	0.6621
	miR-24-3p	21	1	22	70	21	1	69	49	0.3	0.9857	0.9545	0.3925
	miR-17-5p	45	1	46	70	45	1	69	25	0.6429	0.9857	0.9783	0.6691
	miR-1-3p	48	0	48	70	48	0	70	22	0.6857	1	1	0.7223
	Total	365	11	376	700	365	11	689	335	0.5214	0.9843	0.9707	0.5705
Replicate 3	miRNA	Validated predicted	Non-validated predicted	Total Predictions	Total Predicted/Non-predicted	True Positives	False Positives	True Negatives	False Negativos	Sensibility	Specificity	Precision	MCC
	miR-155-5p	29	1	30	70	29	1	69	41	0.4143	0.9857	0.9667	0.4874
	miR-145-5p	39	1	40	70	39	1	69	31	0.5571	0.9857	0.975	0.6008
	miR-21-5p	23	0	23	70	23	0	70	47	0.3286	1	1	0.4434
	miR-34a-5p	30	0	30	70	30	0	70	40	0.4286	1	1	0.5222
	miR-29a-3p	45	0	45	70	45	0	70	25	0.6429	1	1	0.6882
	miR-125b-5p	46	0	46	70	46	0	70	24	0.6571	1	1	0.6995
	miR-124-3p	41	2	43	70	41	2	68	29	0.5857	0.9714	0.9535	0.6039
	miR-24-3p	24	1	25	70	24	1	69	46	0.3429	0.9857	0.96	0.429
	miR-17-5p	46	3	49	70	46	3	67	24	0.6571	0.9571	0.9388	0.6439
	miR-1-3p	47	0	47	70	47	0	70	23	0.6714	1	1	0.7109
	Total	370	8	378	700	370	8	692	330	0.5286	0.9886	0.9788	0.5824
Replicate 4	miRNA	Validated predicted	Non-validated predicted	Total Predictions	Total Predicted/Non-predicted	True Positives	False Positives	True Negatives	False Negativos	Sensibility	Specificity	Precision	MCC
	miR-155-5p	33	0	33	70	33	0	70	37	0.4714	1	1	0.5553
	miR-145-5p	33	1	34	70	33	1	69	37	0.4714	0.9857	0.9706	0.533
	miR-21-5p	20	0	20	70	20	0	70	50	0.2857	1	1	0.4082
	miR-34a-5p	32	1	33	70	32	1	69	38	0.4571	0.9857	0.9697	0.5217
	miR-29a-3p	48	0	48	70	48	0	70	22	0.6857	1	1	0.7223
	miR-125b-5p	46	1	47	70	46	1	69	24	0.6571	0.9857	0.9787	0.6806
	miR-124-3p	40	0	40	70	40	0	70	30	0.5714	1	1	0.6325
	miR-24-3p	25	1	26	70	25	1	69	45	0.3571	0.9857	0.9615	0.4408
	miR-17-5p	45	1	46	70	45	1	69	25	0.6429	0.9857	0.9783	0.6691
	miR-1-3p	47	2	49	70	47	2	68	23	0.6714	0.9714	0.9592	0.6739
	Total	369	7	376	700	369	7	693	331	0.5271	0.99	0.9814	0.5834
Replicate 5	miRNA	Validated predicted	Non-validated predicted	Total Predictions	Total Predicted/Non-predicted	True Positives	False Positives	True Negatives	False Negativos	Sensibility	Specificity	Precision	MCC
	miR-155-5p	34	1	35	70	34	1	69	36	0.4857	0.9857	0.9714	0.5444
	miR-145-5p	32	0	32	70	32	0	70	38	0.4571	1	1	0.5443
	miR-21-5p	27	1	28	70	27	1	69	43	0.3857	0.9857	0.9643	0.4643
	miR-34a-5p	26	1	27	70	26	1	69	44	0.3714	0.9857	0.963	0.4526
	miR-29a-3p	45	2	47	70	45	2	68	25	0.6429	0.9714	0.9574	0.6504
	miR-125b-5p	45	1	46	70	45	1	69	25	0.6429	0.9857	0.9783	0.6691
	miR-124-3p	43	2	45	70	43	2	68	27	0.6143	0.9714	0.9556	0.6271
	miR-24-3p	24	1	25	70	24	1	69	46	0.3429	0.9857	0.96	0.429
	miR-17-5p	43	4	47	70	43	4	66	27	0.6143	0.9429	0.9149	0.5899
	miR-1-3p	47	2	49	70	47	2	68	23	0.6714	0.9714	0.9592	0.6739
	Total	366	15	381	700	366	15	685	334	0.5229	0.9786	0.9606	0.5633

## Sheet: miRanda-mirSVR
Replicate 1	miRNA	Validated predicted	Non-validated predicted	Total Predictions	Total Predicted/Non-predicted	True Positives	False Positives	True Negatives	False Negativos	Sensibility	Specificity	Precision	MCC
	miR-155-5p	55	3	58	70	55	3	67	15	0.7857	0.9571	0.9483	0.754
	miR-145-5p	40	1	41	70	40	1	69	30	0.5714	0.9857	0.9756	0.6121
	miR-21-5p	32	3	35	70	32	3	67	38	0.4571	0.9571	0.9143	0.4784
	miR-34a-5p	41	4	45	70	41	4	66	29	0.5857	0.9429	0.9111	0.5659
	miR-29a-3p	44	3	47	70	44	3	67	26	0.6286	0.9571	0.9362	0.6201
	miR-125b-5p	43	2	45	70	43	2	68	27	0.6143	0.9714	0.9556	0.6271
	miR-124-3p	54	7	61	70	54	7	63	16	0.7714	0.9	0.8852	0.677
	miR-24-3p	29	1	30	70	29	1	69	41	0.4143	0.9857	0.9667	0.4874
	miR-17-5p	49	2	51	70	49	2	68	21	0.7	0.9714	0.9608	0.6976
	miR-1-3p	48	6	54	70	48	6	64	22	0.6857	0.9143	0.8889	0.6163
	Total	435	32	467	700	435	32	668	265	0.6214	0.9543	0.9315	0.6105
Replicate 2	miRNA	Validated predicted	Non-validated predicted	Total Predictions	Total Predicted/Non-predicted	True Positives	False Positives	True Negatives	False Negativos	Sensibility	Specificity	Precision	MCC
	miR-155-5p	52	1	53	70	52	1	69	18	0.7429	0.9857	0.9811	0.7511
	miR-145-5p	38	3	41	70	38	3	67	32	0.5429	0.9571	0.9268	0.5494
	miR-21-5p	36	5	41	70	36	5	65	34	0.5143	0.9286	0.878	0.4866
	miR-34a-5p	43	5	48	70	43	5	65	27	0.6143	0.9286	0.8958	0.5718
	miR-29a-3p	42	4	46	70	42	4	66	28	0.6	0.9429	0.913	0.5779
	miR-125b-5p	39	3	42	70	39	3	67	31	0.5571	0.9571	0.9286	0.5611
	miR-124-3p	52	2	54	70	52	2	68	18	0.7429	0.9714	0.963	0.7337
	miR-24-3p	30	4	34	70	30	4	66	40	0.4286	0.9429	0.8824	0.4331
	miR-17-5p	50	6	56	70	50	6	64	20	0.7143	0.9143	0.8929	0.6415
	miR-1-3p	47	2	49	70	47	2	68	23	0.6714	0.9714	0.9592	0.6739
	Total	429	35	464	700	429	35	665	271	0.6129	0.95	0.9246	0.5979
Replicate 3	miRNA	Validated predicted	Non-validated predicted	Total Predictions	Total Predicted/Non-predicted	True Positives	False Positives	True Negatives	False Negativos	Sensibility	Specificity	Precision	MCC
	miR-155-5p	52	5	57	70	52	5	65	18	0.7429	0.9286	0.9123	0.6833
	miR-145-5p	41	2	43	70	41	2	68	29	0.5857	0.9714	0.9535	0.6039
	miR-21-5p	34	0	34	70	34	0	70	36	0.4857	1	1	0.5664
	miR-34a-5p	45	0	45	70	45	0	70	25	0.6429	1	1	0.6882
	miR-29a-3p	41	2	43	70	41	2	68	29	0.5857	0.9714	0.9535	0.6039
	miR-125b-5p	43	1	44	70	43	1	69	27	0.6143	0.9857	0.9773	0.6462
	miR-124-3p	54	4	58	70	54	4	66	16	0.7714	0.9429	0.931	0.725
	miR-24-3p	30	5	35	70	30	5	65	40	0.4286	0.9286	0.8571	0.4124
	miR-17-5p	52	6	58	70	52	6	64	18	0.7429	0.9143	0.8966	0.667
	miR-1-3p	46	2	48	70	46	2	68	24	0.6571	0.9714	0.9583	0.6621
	Total	438	27	465	700	438	27	673	262	0.6257	0.9614	0.9419	0.6233
Replicate 4	miRNA	Validated predicted	Non-validated predicted	Total Predictions	Total Predicted/Non-predicted	True Positives	False Positives	True Negatives	False Negativos	Sensibility	Specificity	Precision	MCC
	miR-155-5p	54	0	54	70	54	0	70	16	0.7714	1	1	0.7924
	miR-145-5p	37	1	38	70	37	1	69	33	0.5286	0.9857	0.9737	0.5782
	miR-21-5p	32	2	34	70	32	2	68	38	0.4571	0.9714	0.9412	0.4997
	miR-34a-5p	48	4	52	70	48	4	66	22	0.6857	0.9429	0.9231	0.6504
	miR-29a-3p	44	6	50	70	44	6	64	26	0.6286	0.9143	0.88	0.5665
	miR-125b-5p	46	2	48	70	46	2	68	24	0.6571	0.9714	0.9583	0.6621
	miR-124-3p	51	0	51	70	51	0	70	19	0.7286	1	1	0.757
	miR-24-3p	28	3	31	70	28	3	67	42	0.4	0.9571	0.9032	0.4301
	miR-17-5p	52	7	59	70	52	7	63	18	0.7429	0.9	0.8814	0.6509
	miR-1-3p	47	5	52	70	47	5	65	23	0.6714	0.9286	0.9038	0.6209
	Total	439	30	469	700	439	30	670	261	0.6271	0.9571	0.936	0.619
Replicate 5	miRNA	Validated predicted	Non-validated predicted	Total Predictions	Total Predicted/Non-predicted	True Positives	False Positives	True Negatives	False Negativos	Sensibility	Specificity	Precision	MCC
	miR-155-5p	50	6	56	70	50	6	64	20	0.7143	0.9143	0.8929	0.6415
	miR-145-5p	40	2	42	70	40	2	68	30	0.5714	0.9714	0.9524	0.5923
	miR-21-5p	36	2	38	70	36	2	68	34	0.5143	0.9714	0.9474	0.5461
	miR-34a-5p	36	5	41	70	36	5	65	34	0.5143	0.9286	0.878	0.4866
	miR-29a-3p	42	4	46	70	42	4	66	28	0.6	0.9429	0.913	0.5779
	miR-125b-5p	39	1	40	70	39	1	69	31	0.5571	0.9857	0.975	0.6008
	miR-124-3p	53	6	59	70	53	6	64	17	0.7571	0.9143	0.8983	0.6799
	miR-24-3p	28	4	32	70	28	4	66	42	0.4	0.9429	0.875	0.4082
	miR-17-5p	50	5	55	70	50	5	65	20	0.7143	0.9286	0.9091	0.6581
	miR-1-3p	44	3	47	70	44	3	67	26	0.6286	0.9571	0.9362	0.6201
	Total	418	38	456	700	418	38	662	282	0.5971	0.9457	0.9167	0.5792

## Sheet: Pita
Replicate 1	miRNA	Validated predicted	Non-validated predicted	Total Predictions	Total Predicted/Non-predicted	True Positives	False Positives	True Negatives	False Negativos	Sensibility	Specificity	Precision	MCC
	miR-155-5p	17	0	17	70	17	0	70	53	0.2429	1	1	0.3718
	miR-145-5p	21	1	22	70	21	1	69	49	0.3	0.9857	0.9545	0.3925
	miR-21-5p	16	0	16	70	16	0	70	54	0.2286	1	1	0.3592
	miR-34a-5p	20	1	21	70	20	1	69	50	0.2857	0.9857	0.9524	0.3801
	miR-29a-3p	36	1	37	70	36	1	69	34	0.5143	0.9857	0.973	0.567
	miR-125b-5p	26	0	26	70	26	0	70	44	0.3714	1	1	0.4776
	miR-124-3p	26	2	28	70	26	2	68	44	0.3714	0.9714	0.9286	0.4286
	miR-24-3p	12	1	13	70	12	1	69	58	0.1714	0.9857	0.9231	0.2707
	miR-17-5p	34	1	35	70	34	1	69	36	0.4857	0.9857	0.9714	0.5444
	miR-1-3p	24	0	24	70	24	0	70	46	0.3429	1	1	0.4549
	Total	232	7	239	700	232	7	693	468	0.3314	0.99	0.9707	0.4271
Replicate 2	miRNA	Validated predicted	Non-validated predicted	Total Predictions	Total Predicted/Non-predicted	True Positives	False Positives	True Negatives	False Negativos	Sensibility	Specificity	Precision	MCC
	miR-155-5p	23	0	23	70	23	0	70	47	0.3286	1	1	0.4434
	miR-145-5p	20	0	20	70	20	0	70	50	0.2857	1	1	0.4082
	miR-21-5p	16	0	16	70	16	0	70	54	0.2286	1	1	0.3592
	miR-34a-5p	22	1	23	70	22	1	69	48	0.3143	0.9857	0.9565	0.4048
	miR-29a-3p	34	0	34	70	34	0	70	36	0.4857	1	1	0.5664
	miR-125b-5p	23	1	24	70	23	1	69	47	0.3286	0.9857	0.9583	0.417
	miR-124-3p	25	1	26	70	25	1	69	45	0.3571	0.9857	0.9615	0.4408
	miR-24-3p	13	0	13	70	13	0	70	57	0.1857	1	1	0.3199
	miR-17-5p	34	1	35	70	34	1	69	36	0.4857	0.9857	0.9714	0.5444
	miR-1-3p	23	0	23	70	23	0	70	47	0.3286	1	1	0.4434
	Total	233	4	237	700	233	4	696	467	0.3329	0.9943	0.9831	0.4362
Replicate 3	miRNA	Validated predicted	Non-validated predicted	Total Predictions	Total Predicted/Non-predicted	True Positives	False Positives	True Negatives	False Negativos	Sensibility	Specificity	Precision	MCC
	miR-155-5p	27	1	28	70	27	1	69	43	0.3857	0.9857	0.9643	0.4643
	miR-145-5p	23	1	24	70	23	1	69	47	0.3286	0.9857	0.9583	0.417
	miR-21-5p	16	0	16	70	16	0	70	54	0.2286	1	1	0.3592
	miR-34a-5p	23	0	23	70	23	0	70	47	0.3286	1	1	0.4434
	miR-29a-3p	29	0	29	70	29	0	70	41	0.4143	1	1	0.5111
	miR-125b-5p	22	0	22	70	22	0	70	48	0.3143	1	1	0.4318
	miR-124-3p	27	0	27	70	27	0	70	43	0.3857	1	1	0.4888
	miR-24-3p	14	0	14	70	14	0	70	56	0.2	1	1	0.3333
	miR-17-5p	35	3	38	70	35	3	67	35	0.5	0.9571	0.9211	0.514
	miR-1-3p	23	1	24	70	23	1	69	47	0.3286	0.9857	0.9583	0.417
	Total	239	6	245	700	239	6	694	461	0.3414	0.9914	0.9755	0.438
Replicate 4	miRNA	Validated predicted	Non-validated predicted	Total Predictions	Total Predicted/Non-predicted	True Positives	False Positives	True Negatives	False Negativos	Sensibility	Specificity	Precision	MCC
	miR-155-5p	27	0	27	70	27	0	70	43	0.3857	1	1	0.4888
	miR-145-5p	21	0	21	70	21	0	70	49	0.3	1	1	0.4201
	miR-21-5p	13	0	13	70	13	0	70	57	0.1857	1	1	0.3199
	miR-34a-5p	23	0	23	70	23	0	70	47	0.3286	1	1	0.4434
	miR-29a-3p	34	0	34	70	34	0	70	36	0.4857	1	1	0.5664
	miR-125b-5p	27	1	28	70	27	1	69	43	0.3857	0.9857	0.9643	0.4643
	miR-124-3p	25	0	25	70	25	0	70	45	0.3571	1	1	0.4663
	miR-24-3p	14	0	14	70	14	0	70	56	0.2	1	1	0.3333
	miR-17-5p	36	0	36	70	36	0	70	34	0.5143	1	1	0.5883
	miR-1-3p	24	1	25	70	24	1	69	46	0.3429	0.9857	0.96	0.429
	Total	244	2	246	700	244	2	698	456	0.3486	0.9971	0.9919	0.4542
Replicate 5	miRNA	Validated predicted	Non-validated predicted	Total Predictions	Total Predicted/Non-predicted	True Positives	False Positives	True Negatives	False Negativos	Sensibility	Specificity	Precision	MCC
	miR-155-5p	21	0	21	70	21	0	70	49	0.3	1	1	0.4201
	miR-145-5p	20	0	20	70	20	0	70	50	0.2857	1	1	0.4082
	miR-21-5p	16	0	16	70	16	0	70	54	0.2286	1	1	0.3592
	miR-34a-5p	16	1	17	70	16	1	69	54	0.2286	0.9857	0.9412	0.328
	miR-29a-3p	34	2	36	70	34	2	68	36	0.4857	0.9714	0.9444	0.523
	miR-125b-5p	23	1	24	70	23	1	69	47	0.3286	0.9857	0.9583	0.417
	miR-124-3p	28	3	31	70	28	3	67	42	0.4	0.9571	0.9032	0.4301
	miR-24-3p	14	0	14	70	14	0	70	56	0.2	1	1	0.3333
	miR-17-5p	34	1	35	70	34	1	69	36	0.4857	0.9857	0.9714	0.5444
	miR-1-3p	21	1	22	70	21	1	69	49	0.3	0.9857	0.9545	0.3925
	Total	227	9	236	700	227	9	691	473	0.3243	0.9871	0.9619	0.4159

## Sheet: RNA22
Replicate 1	miRNA	Validated predicted	Non-validated predicted	Total Predictions	Total Predicted/Non-predicted	True Positives	False Positives	True Negatives	False Negativos	Sensibility	Specificity	Precision	MCC
	miR-155-5p	16	2	18	70	16	2	68	54	0.228571	0.971429	0.888889	0.298753
	miR-145-5p	31	10	41	70	31	10	60	39	0.442857	0.857143	0.756098	0.329617
	miR-21-5p	17	5	22	70	17	5	65	53	0.242857	0.928571	0.772727	0.235521
	miR-34a-5p	57	22	79	70	57	22	48	13	0.814286	0.685714	0.721519	0.504185
	miR-29a-3p	25	8	33	70	25	8	62	45	0.357143	0.885714	0.757576	0.286088
	miR-125b-5p	34	7	41	70	34	7	63	36	0.485714	0.9	0.829268	0.423793
	miR-124-3p	29	11	40	70	29	11	59	41	0.414286	0.842857	0.725	0.284605
	miR-24-3p	51	15	66	70	51	15	55	19	0.728571	0.785714	0.772727	0.515127
	miR-17-5p	36	7	43	70	36	7	63	34	0.514286	0.9	0.837209	0.449033
	miR-1-3p	18	3	21	70	18	3	67	52	0.257143	0.957143	0.857143	0.30006
	Total	314	90	404	700	314	90	610	386	0.448571	0.871429	0.777228	0.353124
Replicate 2	miRNA	Validated predicted	Non-validated predicted	Total Predictions	Total Predicted/Non-predicted	True Positives	False Positives	True Negatives	False Negativos	Sensibility	Specificity	Precision	MCC
	miR-155-5p	13	1	14	70	13	1	69	57	0.185714	0.985714	0.928571	0.285714
	miR-145-5p	33	3	36	70	33	3	67	37	0.471429	0.957143	0.916667	0.49029
	miR-21-5p	14	4	18	70	14	4	66	56	0.2	0.942857	0.777778	0.213395
	miR-34a-5p	57	15	72	70	57	15	55	13	0.814286	0.785714	0.791667	0.600245
	miR-29a-3p	23	1	24	70	23	1	69	47	0.328571	0.985714	0.958333	0.416954
	miR-125b-5p	35	6	41	70	35	6	64	35	0.5	0.914286	0.853659	0.455186
	miR-124-3p	30	2	32	70	30	2	68	40	0.428571	0.971429	0.9375	0.47629
	miR-24-3p	50	11	61	70	50	11	59	20	0.714286	0.842857	0.819672	0.561806
	miR-17-5p	34	8	42	70	34	8	62	36	0.485714	0.885714	0.809524	0.405262
	miR-1-3p	18	4	22	70	18	4	66	52	0.257143	0.942857	0.818182	0.274774
	Total	307	55	362	700	307	55	645	393	0.438571	0.921429	0.848066	0.4111
Replicate 3	miRNA	Validated predicted	Non-validated predicted	Total Predictions	Total Predicted/Non-predicted	True Positives	False Positives	True Negatives	False Negativos	Sensibility	Specificity	Precision	MCC
	miR-155-5p	15	5	20	70	15	5	65	55	0.214286	0.928571	0.75	0.204124
	miR-145-5p	34	4	38	70	34	4	66	36	0.485714	0.942857	0.894737	0.481869
	miR-21-5p	18	5	23	70	18	5	65	52	0.257143	0.928571	0.782609	0.250603
	miR-34a-5p	57	17	74	70	57	17	53	13	0.814286	0.757143	0.77027	0.572364
	miR-29a-3p	24	3	27	70	24	3	67	46	0.342857	0.957143	0.888889	0.380188
	miR-125b-5p	33	8	41	70	33	8	62	37	0.471429	0.885714	0.804878	0.392401
	miR-124-3p	27	7	34	70	27	7	63	43	0.385714	0.9	0.794118	0.333148
	miR-24-3p	50	12	62	70	50	12	58	20	0.714286	0.828571	0.806452	0.546437
	miR-17-5p	34	9	43	70	34	9	61	36	0.485714	0.871429	0.790698	0.387097
	miR-1-3p	17	1	18	70	17	1	69	53	0.242857	0.985714	0.944444	0.341432
	Total	309	71	380	700	309	71	629	391	0.441429	0.898571	0.813158	0.382283
Replicate 4	miRNA	Validated predicted	Non-validated predicted	Total Predictions	Total Predicted/Non-predicted	True Positives	False Positives	True Negatives	False Negativos	Sensibility	Specificity	Precision	MCC
	miR-155-5p	19	4	23	70	19	4	66	51	0.271429	0.942857	0.826087	0.289157
	miR-145-5p	31	11	42	70	31	11	59	39	0.442857	0.842857	0.738095	0.31174
	miR-21-5p	14	4	18	70	14	4	66	56	0.2	0.942857	0.777778	0.213395
	miR-34a-5p	54	19	73	70	54	19	51	16	0.771429	0.728571	0.739726	0.50046
	miR-29a-3p	27	3	30	70	27	3	67	43	0.385714	0.957143	0.9	0.417786
	miR-125b-5p	34	7	41	70	34	7	63	36	0.485714	0.9	0.829268	0.423793
	miR-124-3p	28	5	33	70	28	5	65	42	0.4	0.928571	0.848485	0.387061
	miR-24-3p	47	14	61	70	47	14	56	23	0.671429	0.8	0.770492	0.475374
	miR-17-5p	36	8	44	70	36	8	62	34	0.514286	0.885714	0.818182	0.43082
	miR-1-3p	17	2	19	70	17	2	68	53	0.242857	0.971429	0.894737	0.31284
	Total	307	77	384	700	307	77	623	393	0.438571	0.89	0.799479	0.368227
Replicate 5	miRNA	Perturbados preditos	Não Perturbados preditos	N predições	N amostral	Verdadeiro positivos	Falso positivos	verdadeiro negativo	Falso negativos	Sensibilidade	Especificidade	Precisão	MCC
	miR-155-5p	16	0	16	70	16	0	70	54	0.228571	1	1	0.359211
	miR-145-5p	30	8	38	70	30	8	62	40	0.428571	0.885714	0.789474	0.353371
	miR-21-5p	17	8	25	70	17	8	62	53	0.242857	0.885714	0.68	0.167851
	miR-34a-5p	58	22	80	70	58	22	48	12	0.828571	0.685714	0.725	0.519615
	miR-29a-3p	24	8	32	70	24	8	62	46	0.342857	0.885714	0.75	0.272166
	miR-125b-5p	34	5	39	70	34	5	65	36	0.485714	0.928571	0.871795	0.462067
	miR-124-3p	27	9	36	70	27	9	61	43	0.385714	0.871429	0.75	0.294174
	miR-24-3p	49	13	62	70	49	13	57	21	0.7	0.814286	0.790323	0.517678
	miR-17-5p	37	6	43	70	37	6	64	33	0.528571	0.914286	0.860465	0.48
	miR-1-3p	17	4	21	70	17	4	66	53	0.242857	0.942857	0.809524	0.260052
	Total	309	83	392	700	309	83	617	391	0.441429	0.881429	0.788265	0.35953

## Sheet: Union TS+MR+PT+R22
Replicate 1	miRNA	Validated predicted	Non-validated predicted	Total Predictions	Total Predicted/Non-predicted	True Positives	False Positives	True Negatives	False Negativos	Sensibility	Specificity	Precision	MCC
	miR-155-5p	62	5	67	70	62	5	65	8	0.885714	0.928571	0.925373	0.815035
	miR-145-5p	59	10	69	70	59	10	60	11	0.842857	0.857143	0.855072	0.700071
	miR-21-5p	41	6	71	70	63	8	62	7	0.9	0.885714	0.887324	0.785794
	miR-34a-5p	63	23	78	70	61	17	53	9	0.871429	0.757143	0.782051	0.632717
	miR-29a-3p	59	10	69	70	59	10	60	11	0.842857	0.857143	0.855072	0.700071
	miR-125b-5p	63	8	71	70	63	8	62	7	0.9	0.885714	0.887324	0.785794
	miR-124-3p	61	17	78	70	61	17	53	9	0.871429	0.757143	0.782051	0.632717
	miR-24-3p	58	16	74	70	58	16	54	12	0.828571	0.771429	0.783784	0.600982
	miR-17-5p	62	8	70	70	62	8	62	8	0.885714	0.885714	0.885714	0.771429
	miR-1-3p	57	8	65	70	57	8	62	13	0.814286	0.885714	0.876923	0.701793
	Total	585	111	696	700	585	111	589	115	0.835714	0.841429	0.840517	0.677154
Replicate 2	miRNA	Validated predicted	Non-validated predicted	Total Predictions	Total Predicted/Non-predicted	True Positives	False Positives	True Negatives	False Negativos	Sensibility	Specificity	Precision	MCC
	miR-155-5p	57	2	59	70	57	2	68	13	0.814286	0.971429	0.966102	0.795599
	miR-145-5p	56	6	62	70	56	6	64	14	0.8	0.914286	0.903226	0.718997
	miR-21-5p	41	8	49	70	41	8	62	29	0.585714	0.885714	0.836735	0.494191
	miR-34a-5p	66	16	82	70	66	16	54	4	0.942857	0.771429	0.804878	0.725018
	miR-29a-3p	57	6	63	70	57	6	64	13	0.814286	0.914286	0.904762	0.732242
	miR-125b-5p	63	7	70	70	63	7	63	7	0.9	0.9	0.9	0.8
	miR-124-3p	64	5	69	70	64	5	65	6	0.914286	0.928571	0.927536	0.842943
	miR-24-3p	57	13	70	70	57	13	57	13	0.814286	0.814286	0.814286	0.628571
	miR-17-5p	62	11	73	70	62	11	59	8	0.885714	0.842857	0.849315	0.729241
	miR-1-3p	55	6	61	70	55	6	64	15	0.785714	0.914286	0.901639	0.705858
	Total	578	80	658	700	578	80	620	122	0.825714	0.885714	0.878419	0.712713
Rodagem 3	miRNA	Validated predicted	Non-validated predicted	Total Predictions	Total Predicted/Non-predicted	True Positives	False Positives	True Negatives	False Negativos	Sensibility	Specificity	Precision	MCC
	miR-155-5p	57	8	65	70	57	8	62	13	0.814286	0.885714	0.876923	0.701793
	miR-145-5p	59	5	64	70	59	5	65	11	0.842857	0.928571	0.921875	0.774278
	miR-21-5p	41	5	46	70	41	5	65	29	0.585714	0.928571	0.891304	0.547469
	miR-34a-5p	65	17	82	70	65	17	53	5	0.928571	0.757143	0.792683	0.696018
	miR-29a-3p	55	5	60	70	55	5	65	15	0.785714	0.928571	0.916667	0.721688
	miR-125b-5p	64	8	72	70	64	8	62	6	0.914286	0.885714	0.888889	0.800327
	miR-124-3p	59	10	69	70	59	10	60	11	0.842857	0.857143	0.855072	0.700071
	miR-24-3p	58	14	72	70	58	14	56	12	0.828571	0.8	0.805556	0.628828
	miR-17-5p	63	11	74	70	63	11	59	7	0.9	0.842857	0.851351	0.744073
	miR-1-3p	54	3	57	70	54	3	67	16	0.771429	0.957143	0.947368	0.74147
	Total	575	86	661	700	575	86	614	125	0.821429	0.877143	0.869894	0.699658
Rodagem 4	miRNA	Validated predicted	Non-validated predicted	Total Predictions	Total Predicted/Non-predicted	True Positives	False Positives	True Negatives	False Negativos	Sensibility	Specificity	Precision	MCC
	miR-155-5p	61	4	65	70	61	4	66	9	0.871429	0.942857	0.938462	0.816371
	miR-145-5p	54	12	66	70	54	12	58	16	0.771429	0.828571	0.818182	0.600982
	miR-21-5p	37	5	42	70	37	5	65	33	0.528571	0.928571	0.880952	0.498784
	miR-34a-5p	64	21	85	70	64	21	49	6	0.914286	0.7	0.752941	0.628894
	miR-29a-3p	58	9	67	70	58	9	61	12	0.828571	0.871429	0.865672	0.700644
	miR-125b-5p	64	8	72	70	64	8	62	6	0.914286	0.885714	0.888889	0.800327
	miR-124-3p	61	5	66	70	61	5	65	9	0.871429	0.928571	0.924242	0.801309
	miR-24-3p	55	14	69	70	55	14	56	15	0.785714	0.8	0.797101	0.585774
	miR-17-5p	63	11	74	70	63	11	59	7	0.9	0.842857	0.851351	0.744073
	miR-1-3p	54	6	60	70	54	6	64	16	0.771429	0.914286	0.9	0.69282
	Total	571	95	666	700	571	95	605	129	0.815714	0.864286	0.857357	0.680804
Rodagem 5	miRNA	Validated predicted	Non-validated predicted	Total Predictions	Total Predicted/Non-predicted	True Positives	False Positives	True Negatives	False Negativos	Sensibility	Specificity	Precision	MCC
	miR-155-5p	58	6	64	70	58	6	64	12	0.828571	0.914286	0.90625	0.745601
	miR-145-5p	59	9	68	70	59	9	61	11	0.842857	0.871429	0.867647	0.714577
	miR-21-5p	42	9	51	70	42	9	61	28	0.6	0.871429	0.823529	0.489817
	miR-34a-5p	65	22	87	70	65	22	48	5	0.928571	0.685714	0.747126	0.633244
	miR-29a-3p	60	11	71	70	60	11	59	10	0.857143	0.842857	0.84507	0.700071
	miR-125b-5p	63	6	69	70	63	6	64	7	0.9	0.914286	0.913043	0.814369
	miR-124-3p	61	12	73	70	61	12	58	9	0.871429	0.828571	0.835616	0.700644
	miR-24-3p	57	16	73	70	57	16	54	13	0.814286	0.771429	0.780822	0.586253
	miR-17-5p	62	11	73	70	62	11	59	8	0.885714	0.842857	0.849315	0.729241
	miR-1-3p	53	8	61	70	53	8	62	17	0.757143	0.885714	0.868852	0.648237
	Total	580	110	690	700	580	110	590	120	0.828571	0.842857	0.84058	0.671497

## Sheet: Union TS+MR+PT
Replicate 1	miRNA	Validated predicted	Non-validated predicted	Total Predictions	Total Predicted/Non-predicted	True Positives	False Positives	True Negatives	False Negativos	Sensibility	Specificity	Precision	MCC
	miR-155-5p	60	3	63	70	60	3	67	10	0.8571	0.9571	0.9524	0.8184
	miR-145-5p	51	1	52	70	51	1	69	19	0.7286	0.9857	0.9808	0.7391
	miR-21-5p	34	3	57	70	55	2	68	15	0.7857	0.9714	0.9649	0.7705
	miR-34a-5p	43	4	68	70	59	9	61	11	0.8429	0.8714	0.8676	0.7146
	miR-29a-3p	56	3	59	70	56	3	67	14	0.8	0.9571	0.9492	0.7667
	miR-125b-5p	55	2	57	70	55	2	68	15	0.7857	0.9714	0.9649	0.7705
	miR-124-3p	59	9	68	70	59	9	61	11	0.8429	0.8714	0.8676	0.7146
	miR-24-3p	36	2	38	70	36	2	68	34	0.5143	0.9714	0.9474	0.5461
	miR-17-5p	53	2	55	70	53	2	68	17	0.7571	0.9714	0.9636	0.7459
	miR-1-3p	56	7	63	70	56	7	63	14	0.8	0.9	0.8889	0.7035
	Total	503	36	539	700	503	36	664	197	0.7186	0.9486	0.9332	0.6855
Replicate 2	miRNA	Validated predicted	Non-validated predicted	Total Predictions	Total Predicted/Non-predicted	True Positives	False Positives	True Negatives	False Negativos	Sensibility	Specificity	Precision	MCC
	miR-155-5p	54	1	55	70	54	1	69	16	0.7714	0.9857	0.9818	0.7751
	miR-145-5p	49	3	52	70	49	3	67	21	0.7	0.9571	0.9423	0.68
	miR-21-5p	37	5	42	70	37	5	65	33	0.5286	0.9286	0.881	0.4988
	miR-34a-5p	44	4	48	70	44	4	66	26	0.6286	0.9429	0.9167	0.6019
	miR-29a-3p	56	5	61	70	56	5	65	14	0.8	0.9286	0.918	0.7347
	miR-125b-5p	51	3	54	70	51	3	67	19	0.7286	0.9571	0.9444	0.7044
	miR-124-3p	59	3	62	70	59	3	67	11	0.8429	0.9571	0.9516	0.8053
	miR-24-3p	36	4	40	70	36	4	66	34	0.5143	0.9429	0.9	0.506
	miR-17-5p	54	6	60	70	54	6	64	16	0.7714	0.9143	0.9	0.6928
	miR-1-3p	54	2	56	70	54	2	68	16	0.7714	0.9714	0.9643	0.7582
	Total	494	36	530	700	494	36	664	206	0.7057	0.9486	0.9321	0.6745
Replicate 3	miRNA	Validated predicted	Non-validated predicted	Total Predictions	Total Predicted/Non-predicted	True Positives	False Positives	True Negatives	False Negativos	Sensibility	Specificity	Precision	MCC
	miR-155-5p	55	5	60	70	55	5	65	15	0.7857	0.9286	0.9167	0.7217
	miR-145-5p	52	2	54	70	52	2	68	18	0.7429	0.9714	0.963	0.7337
	miR-21-5p	35	0	35	70	35	0	70	35	0.5	1	1	0.5774
	miR-34a-5p	47	0	47	70	47	0	70	23	0.6714	1	1	0.7109
	miR-29a-3p	51	2	53	70	51	2	68	19	0.7286	0.9714	0.9623	0.7216
	miR-125b-5p	53	1	54	70	53	1	69	17	0.7571	0.9857	0.9815	0.7631
	miR-124-3p	56	5	61	70	56	5	65	14	0.8	0.9286	0.918	0.7347
	miR-24-3p	41	6	47	70	41	6	64	29	0.5857	0.9143	0.8723	0.5294
	miR-17-5p	56	7	63	70	56	7	63	14	0.8	0.9	0.8889	0.7035
	miR-1-3p	53	2	55	70	53	2	68	17	0.7571	0.9714	0.9636	0.7459
	Total	499	30	529	700	499	30	670	201	0.7129	0.9571	0.9433	0.6909
Replicate 4	miRNA	Validated predicted	Non-validated predicted	Total Predictions	Total Predicted/Non-predicted	True Positives	False Positives	True Negatives	False Negativos	Sensibility	Specificity	Precision	MCC
	miR-155-5p	58	0	58	70	58	0	70	12	0.8286	1	1	0.841
	miR-145-5p	45	2	47	70	45	2	68	25	0.6429	0.9714	0.9574	0.6504
	miR-21-5p	32	2	34	70	32	2	68	38	0.4571	0.9714	0.9412	0.4997
	miR-34a-5p	50	5	55	70	50	5	65	20	0.7143	0.9286	0.9091	0.6581
	miR-29a-3p	55	6	61	70	55	6	64	15	0.7857	0.9143	0.9016	0.7059
	miR-125b-5p	55	2	57	70	55	2	68	15	0.7857	0.9714	0.9649	0.7705
	miR-124-3p	56	0	56	70	56	0	70	14	0.8	1	1	0.8165
	miR-24-3p	33	4	37	70	33	4	66	37	0.4714	0.9429	0.8919	0.4698
	miR-17-5p	55	7	62	70	55	7	63	15	0.7857	0.9	0.8871	0.6902
	miR-1-3p	54	5	59	70	54	5	65	16	0.7714	0.9286	0.9153	0.7088
	Total	493	33	526	700	493	33	667	207	0.7043	0.9529	0.9373	0.6784
Replicate 5	miRNA	Validated predicted	Non-validated predicted	Total Predictions	Total Predicted/Non-predicted	True Positives	False Positives	True Negatives	False Negativos	Sensibility	Specificity	Precision	MCC
	miR-155-5p	57	6	63	70	57	6	64	13	0.8143	0.9143	0.9048	0.7322
	miR-145-5p	51	2	53	70	51	2	68	19	0.7286	0.9714	0.9623	0.7216
	miR-21-5p	39	2	41	70	39	2	68	31	0.5571	0.9714	0.9512	0.5808
	miR-34a-5p	40	5	45	70	40	5	65	30	0.5714	0.9286	0.8889	0.5353
	miR-29a-3p	56	5	61	70	56	5	65	14	0.8	0.9286	0.918	0.7347
	miR-125b-5p	52	1	53	70	52	1	69	18	0.7429	0.9857	0.9811	0.7511
	miR-124-3p	58	7	65	70	58	7	63	12	0.8286	0.9	0.8923	0.7304
	miR-24-3p	37	5	42	70	37	5	65	33	0.5286	0.9286	0.881	0.4988
	miR-17-5p	53	7	60	70	53	7	63	17	0.7571	0.9	0.8833	0.664
	miR-1-3p	52	4	56	70	52	4	66	18	0.7429	0.9429	0.9286	0.6999
	Total	495	44	539	700	495	44	656	205	0.7071	0.9371	0.9184	0.662

## Sheet: Union TS+MR+R22
Replicate 1	miRNA	Validated predicted	Non-validated predicted	Total Predictions	Total Predicted/Non-predicted	True Positives	False Positives	True Negatives	False Negativos	Sensibility	Specificity	Precision	MCC
	miR-155-5p	61	5	66	70	61	5	65	9	0.871429	0.928571	0.924242	0.801309
	miR-145-5p	59	10	69	70	59	10	60	11	0.842857	0.857143	0.855072	0.700071
	miR-21-5p	41	6	70	70	62	8	62	8	0.885714	0.885714	0.885714	0.771429
	miR-34a-5p	63	23	78	70	61	17	53	9	0.871429	0.757143	0.782051	0.632717
	miR-29a-3p	58	10	68	70	58	10	60	12	0.828571	0.857143	0.852941	0.685994
	miR-125b-5p	62	8	70	70	62	8	62	8	0.885714	0.885714	0.885714	0.771429
	miR-124-3p	61	17	78	70	61	17	53	9	0.871429	0.757143	0.782051	0.632717
	miR-24-3p	58	16	74	70	58	16	54	12	0.828571	0.771429	0.783784	0.600982
	miR-17-5p	62	8	70	70	62	8	62	8	0.885714	0.885714	0.885714	0.771429
	miR-1-3p	57	8	65	70	57	8	62	13	0.814286	0.885714	0.876923	0.701793
	Total	582	111	693	700	582	111	589	118	0.831429	0.841429	0.839827	0.672891
Replicate 2	miRNA	Validated predicted	Non-validated predicted	Total Predictions	Total Predicted/Non-predicted	True Positives	False Positives	True Negatives	False Negativos	Sensibility	Specificity	Precision	MCC
	miR-155-5p	57	2	59	70	57	2	68	13	0.814286	0.971429	0.966102	0.795599
	miR-145-5p	56	6	62	70	56	6	64	14	0.8	0.914286	0.903226	0.718997
	miR-21-5p	41	8	49	70	41	8	62	29	0.585714	0.885714	0.836735	0.494191
	miR-34a-5p	66	16	82	70	66	16	54	4	0.942857	0.771429	0.804878	0.725018
	miR-29a-3p	55	6	61	70	55	6	64	15	0.785714	0.914286	0.901639	0.705858
	miR-125b-5p	63	7	70	70	63	7	63	7	0.9	0.9	0.9	0.8
	miR-124-3p	64	5	69	70	64	5	65	6	0.914286	0.928571	0.927536	0.842943
	miR-24-3p	57	13	70	70	57	13	57	13	0.814286	0.814286	0.814286	0.628571
	miR-17-5p	62	11	73	70	62	11	59	8	0.885714	0.842857	0.849315	0.729241
	miR-1-3p	55	6	61	70	55	6	64	15	0.785714	0.914286	0.901639	0.705858
	Total	576	80	656	700	576	80	620	124	0.822857	0.885714	0.878049	0.709975
Replicate 3	miRNA	Validated predicted	Non-validated predicted	Total Predictions	Total Predicted/Non-predicted	True Positives	False Positives	True Negatives	False Negativos	Sensibility	Specificity	Precision	MCC
	miR-155-5p	57	8	65	70	57	8	62	13	0.814286	0.885714	0.876923	0.701793
	miR-145-5p	59	5	64	70	59	5	65	11	0.842857	0.928571	0.921875	0.774278
	miR-21-5p	41	5	46	70	41	5	65	29	0.585714	0.928571	0.891304	0.547469
	miR-34a-5p	65	17	82	70	65	17	53	5	0.928571	0.757143	0.792683	0.696018
	miR-29a-3p	54	5	59	70	54	5	65	16	0.771429	0.928571	0.915254	0.708806
	miR-125b-5p	64	8	72	70	64	8	62	6	0.914286	0.885714	0.888889	0.800327
	miR-124-3p	59	10	69	70	59	10	60	11	0.842857	0.857143	0.855072	0.700071
	miR-24-3p	58	14	72	70	58	14	56	12	0.828571	0.8	0.805556	0.628828
	miR-17-5p	63	11	74	70	63	11	59	7	0.9	0.842857	0.851351	0.744073
	miR-1-3p	54	3	57	70	54	3	67	16	0.771429	0.957143	0.947368	0.74147
	Total	574	86	660	700	574	86	614	126	0.82	0.877143	0.869697	0.698284
Replicate 4	miRNA	Validated predicted	Non-validated predicted	Total Predictions	Total Predicted/Non-predicted	True Positives	False Positives	True Negatives	False Negativos	Sensibility	Specificity	Precision	MCC
	miR-155-5p	61	4	65	70	61	4	66	9	0.871429	0.942857	0.938462	0.816371
	miR-145-5p	54	12	66	70	54	12	58	16	0.771429	0.828571	0.818182	0.600982
	miR-21-5p	37	5	42	70	37	5	65	33	0.528571	0.928571	0.880952	0.498784
	miR-34a-5p	64	21	85	70	64	21	49	6	0.914286	0.7	0.752941	0.628894
	miR-29a-3p	56	9	65	70	56	9	61	14	0.8	0.871429	0.861538	0.673148
	miR-125b-5p	63	8	71	70	63	8	62	7	0.9	0.885714	0.887324	0.785794
	miR-124-3p	61	5	66	70	61	5	65	9	0.871429	0.928571	0.924242	0.801309
	miR-24-3p	55	14	69	70	55	14	56	15	0.785714	0.8	0.797101	0.585774
	miR-17-5p	63	11	74	70	63	11	59	7	0.9	0.842857	0.851351	0.744073
	miR-1-3p	54	6	60	70	54	6	64	16	0.771429	0.914286	0.9	0.69282
	Total	568	95	663	700	568	95	605	132	0.811429	0.864286	0.856712	0.67666
Replicate 5	miRNA	Validated predicted	Non-validated predicted	Total Predictions	Total Predicted/Non-predicted	True Positives	False Positives	True Negatives	False Negativos	Sensibility	Specificity	Precision	MCC
	miR-155-5p	58	6	64	70	58	6	64	12	0.828571	0.914286	0.90625	0.745601
	miR-145-5p	59	9	68	70	59	9	61	11	0.842857	0.871429	0.867647	0.714577
	miR-21-5p	42	9	51	70	42	9	61	28	0.6	0.871429	0.823529	0.489817
	miR-34a-5p	65	22	87	70	65	22	48	5	0.928571	0.685714	0.747126	0.633244
	miR-29a-3p	58	11	69	70	58	11	59	12	0.828571	0.842857	0.84058	0.671497
	miR-125b-5p	62	6	68	70	62	6	64	8	0.885714	0.914286	0.911765	0.800327
	miR-124-3p	61	12	73	70	61	12	58	9	0.871429	0.828571	0.835616	0.700644
	miR-24-3p	57	16	73	70	57	16	54	13	0.814286	0.771429	0.780822	0.586253
	miR-17-5p	62	11	73	70	62	11	59	8	0.885714	0.842857	0.849315	0.729241
	miR-1-3p	53	8	61	70	53	8	62	17	0.757143	0.885714	0.868852	0.648237
	Total	577	110	687	700	577	110	590	123	0.824286	0.842857	0.839884	0.667258

## Sheet: Union TS+PT+R22
Replicate 1	miRNA	Validated predicted	Non-validated predicted	Total Predictions	Total Predicted/Non-predicted	True Positives	False Positives	True Negatives	False Negativos	Sensibility	Specificity	Precision	MCC
	miR-155-5p	37	2	39	70	37	2	68	33	0.528571	0.971429	0.948718	0.557667
	miR-145-5p	56	10	66	70	56	10	60	14	0.8	0.857143	0.848485	0.658218
	miR-21-5p	33	5	70	70	62	8	62	8	0.885714	0.885714	0.885714	0.771429
	miR-34a-5p	60	22	69	70	55	14	56	15	0.785714	0.8	0.797101	0.585774
	miR-29a-3p	54	8	62	70	54	8	62	16	0.771429	0.885714	0.870968	0.661477
	miR-125b-5p	62	8	70	70	62	8	62	8	0.885714	0.885714	0.885714	0.771429
	miR-124-3p	55	14	69	70	55	14	56	15	0.785714	0.8	0.797101	0.585774
	miR-24-3p	54	16	70	70	54	16	54	16	0.771429	0.771429	0.771429	0.542857
	miR-17-5p	58	7	65	70	58	7	63	12	0.828571	0.9	0.892308	0.730437
	miR-1-3p	55	4	59	70	55	4	66	15	0.785714	0.942857	0.932203	0.737737
	Total	524	96	620	700	524	96	604	176	0.748571	0.862857	0.845161	0.615461
Replicate 2	miRNA	Validated predicted	Non-validated predicted	Total Predictions	Total Predicted/Non-predicted	True Positives	False Positives	True Negatives	False Negativos	Sensibility	Specificity	Precision	MCC
	miR-155-5p	36	1	37	70	36	1	69	34	0.514286	0.985714	0.972973	0.566955
	miR-145-5p	51	3	54	70	51	3	67	19	0.728571	0.957143	0.944444	0.704361
	miR-21-5p	31	4	35	70	31	4	66	39	0.442857	0.942857	0.885714	0.445384
	miR-34a-5p	62	15	77	70	62	15	55	8	0.885714	0.785714	0.805195	0.674811
	miR-29a-3p	53	3	56	70	53	3	67	17	0.757143	0.957143	0.946429	0.729015
	miR-125b-5p	62	6	68	70	62	6	64	8	0.885714	0.914286	0.911765	0.800327
	miR-124-3p	57	4	61	70	57	4	66	13	0.814286	0.942857	0.934426	0.76348
	miR-24-3p	54	11	65	70	54	11	59	16	0.771429	0.842857	0.830769	0.615859
	miR-17-5p	58	8	66	70	58	8	62	12	0.828571	0.885714	0.878788	0.715455
	miR-1-3p	53	4	57	70	53	4	66	17	0.757143	0.942857	0.929825	0.712393
	Total	517	59	576	700	517	59	641	183	0.738571	0.915714	0.897569	0.664799
Replicate 3	miRNA	Validated predicted	Non-validated predicted	Total Predictions	Total Predicted/Non-predicted	True Positives	False Positives	True Negatives	False Negativos	Sensibility	Specificity	Precision	MCC
	miR-155-5p	39	6	45	70	39	6	64	31	0.557143	0.914286	0.866667	0.504715
	miR-145-5p	55	5	60	70	55	5	65	15	0.785714	0.928571	0.916667	0.721688
	miR-21-5p	32	5	37	70	32	5	65	38	0.457143	0.928571	0.864865	0.437365
	miR-34a-5p	60	17	77	70	60	17	53	10	0.857143	0.757143	0.779221	0.61738
	miR-29a-3p	52	3	55	70	52	3	67	18	0.742857	0.957143	0.945455	0.716647
	miR-125b-5p	61	8	69	70	61	8	62	9	0.871429	0.885714	0.884058	0.75722
	miR-124-3p	52	8	60	70	52	8	62	18	0.742857	0.885714	0.866667	0.635085
	miR-24-3p	54	13	67	70	54	13	57	16	0.771429	0.814286	0.80597	0.586253
	miR-17-5p	59	10	69	70	59	10	60	11	0.842857	0.857143	0.855072	0.700071
	miR-1-3p	52	2	54	70	52	2	68	18	0.742857	0.971429	0.962963	0.733709
	Total	516	77	593	700	516	77	623	184	0.737143	0.89	0.870152	0.6346
Replicate 4	miRNA	Validated predicted	Non-validated predicted	Total Predictions	Total Predicted/Non-predicted	True Positives	False Positives	True Negatives	False Negativos	Sensibility	Specificity	Precision	MCC
	miR-155-5p	43	4	47	70	43	4	66	27	0.614286	0.942857	0.914894	0.589894
	miR-145-5p	51	11	62	70	51	11	59	19	0.728571	0.842857	0.822581	0.575197
	miR-21-5p	29	4	33	70	29	4	66	41	0.414286	0.942857	0.878788	0.420718
	miR-34a-5p	59	19	78	70	59	19	51	11	0.842857	0.728571	0.75641	0.575197
	miR-29a-3p	56	3	59	70	56	3	67	14	0.8	0.957143	0.949153	0.766668
	miR-125b-5p	61	8	69	70	61	8	62	9	0.871429	0.885714	0.884058	0.75722
	miR-124-3p	51	5	56	70	51	5	65	19	0.728571	0.928571	0.910714	0.670694
	miR-24-3p	52	14	66	70	52	14	56	18	0.742857	0.8	0.787879	0.543746
	miR-17-5p	59	9	68	70	59	9	61	11	0.842857	0.871429	0.867647	0.714577
	miR-1-3p	52	5	57	70	52	5	65	18	0.742857	0.928571	0.912281	0.683316
	Total	513	82	595	700	513	82	618	187	0.732857	0.882857	0.862185	0.62276
Replicate 5	miRNA	Validated predicted	Non-validated predicted	Total Predictions	Total Predicted/Non-predicted	True Positives	False Positives	True Negatives	False Negativos	Sensibility	Specificity	Precision	MCC
	miR-155-5p	58	6	64	70	58	6	64	12	0.828571	0.914286	0.90625	0.745601
	miR-145-5p	59	9	68	70	59	9	61	11	0.842857	0.871429	0.867647	0.714577
	miR-21-5p	42	9	51	70	42	9	61	28	0.6	0.871429	0.823529	0.489817
	miR-34a-5p	65	22	87	70	65	22	48	5	0.928571	0.685714	0.747126	0.633244
	miR-29a-3p	58	11	69	70	58	11	59	12	0.828571	0.842857	0.84058	0.671497
	miR-125b-5p	62	6	68	70	62	6	64	8	0.885714	0.914286	0.911765	0.800327
	miR-124-3p	61	12	73	70	61	12	58	9	0.871429	0.828571	0.835616	0.700644
	miR-24-3p	57	16	73	70	57	16	54	13	0.814286	0.771429	0.780822	0.586253
	miR-17-5p	62	11	73	70	62	11	59	8	0.885714	0.842857	0.849315	0.729241
	miR-1-3p	53	8	61	70	53	8	62	17	0.757143	0.885714	0.868852	0.648237
	Total	577	110	687	700	577	110	590	123	0.824286	0.842857	0.839884	0.667258

## Sheet: MR+PT+R22
Replicate 1	miRNA	Validated predicted	Non-validated predicted	Total Predictions	Total Predicted/Non-predicted	True Positives	False Positives	True Negatives	False Negativos	Sensibility	Specificity	Precision	MCC
	miR-155-5p	58	5	63	70	58	5	65	12	0.828571	0.928571	0.920635	0.760957
	miR-145-5p	53	10	63	70	53	10	60	17	0.757143	0.857143	0.84127	0.61738
	miR-21-5p	40	6	65	70	57	8	62	13	0.814286	0.885714	0.876923	0.701793
	miR-34a-5p	63	23	74	70	58	16	54	12	0.828571	0.771429	0.783784	0.600982
	miR-29a-3p	56	10	66	70	56	10	60	14	0.8	0.857143	0.848485	0.658218
	miR-125b-5p	57	8	65	70	57	8	62	13	0.814286	0.885714	0.876923	0.701793
	miR-124-3p	58	16	74	70	58	16	54	12	0.828571	0.771429	0.783784	0.600982
	miR-24-3p	57	16	73	70	57	16	54	13	0.814286	0.771429	0.780822	0.586253
	miR-17-5p	62	8	70	70	62	8	62	8	0.885714	0.885714	0.885714	0.771429
	miR-1-3p	51	7	58	70	51	7	63	19	0.728571	0.9	0.87931	0.638016
	Total	555	109	664	700	555	109	591	145	0.792857	0.844286	0.835843	0.637987
Replicate 2	miRNA	miRNA	Validated predicted	Non-validated predicted	Total Predictions	Total Predicted/Non-predicted	True Positives	False Positives	True Negatives	False Negativos	Sensibility	Specificity	Precision
	miR-155-5p	56	2	58	70	56	2	68	14	0.8	0.971429	0.965517	0.78302
	miR-145-5p	50	6	56	70	50	6	64	20	0.714286	0.914286	0.892857	0.641533
	miR-21-5p	41	8	49	70	41	8	62	29	0.585714	0.885714	0.836735	0.494191
	miR-34a-5p	66	16	82	70	66	16	54	4	0.942857	0.771429	0.804878	0.725018
	miR-29a-3p	53	5	58	70	53	5	65	17	0.757143	0.928571	0.913793	0.696018
	miR-125b-5p	56	7	63	70	56	7	63	14	0.8	0.9	0.888889	0.703526
	miR-124-3p	59	4	63	70	59	4	66	11	0.842857	0.942857	0.936508	0.789673
	miR-24-3p	57	13	70	70	57	13	57	13	0.814286	0.814286	0.814286	0.628571
	miR-17-5p	62	11	73	70	62	11	59	8	0.885714	0.842857	0.849315	0.729241
	miR-1-3p	50	6	56	70	50	6	64	20	0.714286	0.914286	0.892857	0.641533
	SOMA	550	78	628	700	550	78	622	150	0.785714	0.888571	0.875796	0.677881
Replicate 3	miRNA	miRNA	Validated predicted	Non-validated predicted	Total Predictions	Total Predicted/Non-predicted	True Positives	False Positives	True Negatives	False Negativos	Sensibility	Specificity	Precision
	miR-155-5p	54	8	62	70	54	8	62	16	0.771429	0.885714	0.870968	0.661477
	miR-145-5p	54	5	59	70	54	5	65	16	0.771429	0.928571	0.915254	0.708806
	miR-21-5p	40	5	45	70	40	5	65	30	0.571429	0.928571	0.888889	0.535303
	miR-34a-5p	65	17	82	70	65	17	53	5	0.928571	0.757143	0.792683	0.696018
	miR-29a-3p	51	5	56	70	51	5	65	19	0.728571	0.928571	0.910714	0.670694
	miR-125b-5p	57	8	65	70	57	8	62	13	0.814286	0.885714	0.876923	0.701793
	miR-124-3p	59	10	69	70	59	10	60	11	0.842857	0.857143	0.855072	0.700071
	miR-24-3p	57	13	70	70	57	13	57	13	0.814286	0.814286	0.814286	0.628571
	miR-17-5p	63	11	74	70	63	11	59	7	0.9	0.842857	0.851351	0.744073
	miR-1-3p	49	3	52	70	49	3	67	21	0.7	0.957143	0.942308	0.680009
	Total	549	85	634	700	549	85	615	151	0.784286	0.878571	0.865931	0.665823
Replicate 4	miRNA	miRNA	Validated predicted	Non-validated predicted	Total Predictions	Total Predicted/Non-predicted	True Positives	False Positives	True Negatives	False Negativos	Sensibility	Specificity	Precision
	miR-155-5p	58	4	62	70	58	4	66	12	0.828571	0.942857	0.935484	0.776516
	miR-145-5p	49	12	61	70	49	12	58	21	0.7	0.828571	0.803279	0.532995
	miR-21-5p	37	5	42	70	37	5	65	33	0.528571	0.928571	0.880952	0.498784
	miR-34a-5p	64	21	85	70	64	21	49	6	0.914286	0.7	0.752941	0.628894
	miR-29a-3p	55	9	64	70	55	9	61	15	0.785714	0.871429	0.859375	0.65957
	miR-125b-5p	60	8	68	70	60	8	62	10	0.857143	0.885714	0.882353	0.743161
	miR-124-3p	58	5	63	70	58	5	65	12	0.828571	0.928571	0.920635	0.760957
	miR-24-3p	54	14	68	70	54	14	56	16	0.771429	0.8	0.794118	0.571662
	miR-17-5p	63	11	74	70	63	11	59	7	0.9	0.842857	0.851351	0.744073
	miR-1-3p	49	6	55	70	49	6	64	21	0.7	0.914286	0.890909	0.628894
	Total	547	95	642	700	547	95	605	153	0.781429	0.864286	0.852025	0.647942
Replicate 5	miRNA	miRNA	Validated predicted	Non-validated predicted	Total Predictions	Total Predicted/Non-predicted	True Positives	False Positives	True Negatives	False Negativos	Sensibility	Specificity	Precision
	miR-155-5p	53	6	59	70	53	6	64	17	0.757143	0.914286	0.898305	0.679875
	miR-145-5p	53	9	62	70	53	9	61	17	0.757143	0.871429	0.854839	0.632717
	miR-21-5p	40	9	49	70	40	9	61	30	0.571429	0.871429	0.816327	0.46424
	miR-34a-5p	65	22	87	70	65	22	48	5	0.928571	0.685714	0.747126	0.633244
	miR-29a-3p	55	11	66	70	55	11	59	15	0.785714	0.842857	0.833333	0.6296
	miR-125b-5p	56	6	62	70	56	6	64	14	0.8	0.914286	0.903226	0.718997
	miR-124-3p	56	12	68	70	56	12	58	14	0.8	0.828571	0.823529	0.628828
	miR-24-3p	56	15	71	70	56	15	55	14	0.8	0.785714	0.788732	0.585774
	miR-17-5p	62	10	72	70	62	10	60	8	0.885714	0.857143	0.861111	0.743161
	miR-1-3p	47	7	54	70	47	7	63	23	0.671429	0.9	0.87037	0.586967
	Total	543	107	650	700	543	107	593	157	0.775714	0.847143	0.835385	0.624452

## Sheet: Union TS+MR
Replicate 1	miRNA	Validated predicted	Non-validated predicted	Total Predictions	Total Predicted/Non-predicted	True Positives	False Positives	True Negatives	False Negativos	Sensibility	Specificity	Precision	MCC
	miR-155-5p	59	3	62	70	59	3	67	11	0.8429	0.9571	0.9516	0.8053
	miR-145-5p	51	1	52	70	51	1	69	19	0.7286	0.9857	0.9808	0.7391
	miR-21-5p	34	3	56	70	54	2	68	16	0.7714	0.9714	0.9643	0.7582
	miR-34a-5p	43	4	68	70	59	9	61	11	0.8429	0.8714	0.8676	0.7146
	miR-29a-3p	55	3	58	70	55	3	67	15	0.7857	0.9571	0.9483	0.754
	miR-125b-5p	54	2	56	70	54	2	68	16	0.7714	0.9714	0.9643	0.7582
	miR-124-3p	59	9	68	70	59	9	61	11	0.8429	0.8714	0.8676	0.7146
	miR-24-3p	36	2	38	70	36	2	68	34	0.5143	0.9714	0.9474	0.5461
	miR-17-5p	53	2	55	70	53	2	68	17	0.7571	0.9714	0.9636	0.7459
	miR-1-3p	56	7	63	70	56	7	63	14	0.8	0.9	0.8889	0.7035
	Total	500	36	536	700	500	36	664	200	0.7143	0.9486	0.9328	0.6818
Replicate 2	miRNA	Validated predicted	Non-validated predicted	Total Predictions	Total Predicted/Non-predicted	True Positives	False Positives	True Negatives	False Negativos	Sensibility	Specificity	Precision	MCC
	miR-155-5p	54	1	55	70	54	1	69	16	0.7714	0.9857	0.9818	0.7751
	miR-145-5p	48	3	51	70	48	3	67	22	0.6857	0.9571	0.9412	0.6679
	miR-21-5p	37	5	42	70	37	5	65	33	0.5286	0.9286	0.881	0.4988
	miR-34a-5p	44	5	49	70	44	5	65	26	0.6286	0.9286	0.898	0.584
	miR-29a-3p	53	5	58	70	53	5	65	17	0.7571	0.9286	0.9138	0.696
	miR-125b-5p	51	3	54	70	51	3	67	19	0.7286	0.9571	0.9444	0.7044
	miR-124-3p	59	3	62	70	59	3	67	11	0.8429	0.9571	0.9516	0.8053
	miR-24-3p	36	4	40	70	36	4	66	34	0.5143	0.9429	0.9	0.506
	miR-17-5p	54	6	60	70	54	6	64	16	0.7714	0.9143	0.9	0.6928
	miR-1-3p	54	2	56	70	54	2	68	16	0.7714	0.9714	0.9643	0.7582
	Total	490	37	527	700	490	37	663	210	0.7	0.9471	0.9298	0.6679
Replicate 3	miRNA	Validated predicted	Non-validated predicted	Total Predictions	Total Predicted/Non-predicted	True Positives	False Positives	True Negatives	False Negativos	Sensibility	Specificity	Precision	MCC
	miR-155-5p	55	5	60	70	55	5	65	15	0.7857	0.9286	0.9167	0.7217
	miR-145-5p	52	2	54	70	52	2	68	18	0.7429	0.9714	0.963	0.7337
	miR-21-5p	35	0	35	70	35	0	70	35	0.5	1	1	0.5774
	miR-34a-5p	47	0	47	70	47	0	70	23	0.6714	1	1	0.7109
	miR-29a-3p	49	2	51	70	49	2	68	21	0.7	0.9714	0.9608	0.6976
	miR-125b-5p	53	1	54	70	53	1	69	17	0.7571	0.9857	0.9815	0.7631
	miR-124-3p	56	5	61	70	56	5	65	14	0.8	0.9286	0.918	0.7347
	miR-24-3p	41	6	47	70	41	6	64	29	0.5857	0.9143	0.8723	0.5294
	miR-17-5p	56	7	63	70	56	7	63	14	0.8	0.9	0.8889	0.7035
	miR-1-3p	53	2	55	70	53	2	68	17	0.7571	0.9714	0.9636	0.7459
	Total	497	30	527	700	497	30	670	203	0.71	0.9571	0.9431	0.6885
Replicate 4	miRNA	Validated predicted	Non-validated predicted	Total Predictions	Total Predicted/Non-predicted	True Positives	False Positives	True Negatives	False Negativos	Sensibility	Specificity	Precision	MCC
	miR-155-5p	58	0	58	70	58	0	70	12	0.8286	1	1	0.841
	miR-145-5p	45	2	47	70	45	2	68	25	0.6429	0.9714	0.9574	0.6504
	miR-21-5p	32	2	34	70	32	2	68	38	0.4571	0.9714	0.9412	0.4997
	miR-34a-5p	50	5	55	70	50	5	65	20	0.7143	0.9286	0.9091	0.6581
	miR-29a-3p	52	6	58	70	52	6	64	18	0.7429	0.9143	0.8966	0.667
	miR-125b-5p	54	2	56	70	54	2	68	16	0.7714	0.9714	0.9643	0.7582
	miR-124-3p	56	0	56	70	56	0	70	14	0.8	1	1	0.8165
	miR-24-3p	37	4	41	70	37	4	66	33	0.5286	0.9429	0.9024	0.518
	miR-17-5p	55	7	62	70	55	7	63	15	0.7857	0.9	0.8871	0.6902
	miR-1-3p	54	5	59	70	54	5	65	16	0.7714	0.9286	0.9153	0.7088
	Total	493	33	526	700	493	33	667	207	0.7043	0.9529	0.9373	0.6784
Replicate 5	miRNA	Validated predicted	Non-validated predicted	Total Predictions	Total Predicted/Non-predicted	True Positives	False Positives	True Negatives	False Negativos	Sensibility	Specificity	Precision	MCC
	miR-155-5p	57	6	63	70	57	6	64	13	0.8143	0.9143	0.9048	0.7322
	miR-145-5p	51	2	53	70	51	2	68	19	0.7286	0.9714	0.9623	0.7216
	miR-21-5p	39	2	41	70	39	2	68	31	0.5571	0.9714	0.9512	0.5808
	miR-34a-5p	40	5	45	70	40	5	65	30	0.5714	0.9286	0.8889	0.5353
	miR-29a-3p	53	5	58	70	53	5	65	17	0.7571	0.9286	0.9138	0.696
	miR-125b-5p	51	1	52	70	51	1	69	19	0.7286	0.9857	0.9808	0.7391
	miR-124-3p	58	7	65	70	58	7	63	12	0.8286	0.9	0.8923	0.7304
	miR-24-3p	37	5	42	70	37	5	65	33	0.5286	0.9286	0.881	0.4988
	miR-17-5p	53	7	60	70	53	7	63	17	0.7571	0.9	0.8833	0.664
	miR-1-3p	52	4	56	70	52	4	66	18	0.7429	0.9429	0.9286	0.6999
	Total	491	44	535	700	491	44	656	209	0.7014	0.9371	0.9178	0.6571

[truncated: 17 more sheets: Union TS+PT, Union TS+R22, Union MR+PT, Union MR+R22, Union PT+R22, Intersection TS+MR+PT+R22, Intersection TS+MR+PT, Intersection TS+MR+R22, Intersection TS+PT+R22, Intersection MT+PT+R22, Intersection TS+MR, Intersection TS+PT, Intersection TS+R22, Intersection MR+PT, Intersection MR+R22, Intersection PT+R22, Majority Vote]
