# Supplementary material for: Combining Results from Distinct MicroRNA Target Prediction Tools Enhances the Performance of Analyses
Source: Front Genet. 2017 May 16;8:59. doi: 10.3389/fgene.2017.00059 (PMC5432626; doi:10.3389/fgene.2017.00059)
Supplement: Supplementary file 2 [file Table_2.XLSX]

## Sheet: Replicate 1
miR-155-5p
Tools	Total	Ensembl Gene ID
TargetScan, miRanda-mirSVR, Pita, RNA22, Validated Targets	4	ENSG00000156103 ENSG00000104447 ENSG00000109756 ENSG00000010818
TargetScan, miRanda-mirSVR, Pita, Validated Targets	8	ENSG00000108406 ENSG00000163347 ENSG00000156925 ENSG00000185338 ENSG00000178177 ENSG00000082269 ENSG00000060237 ENSG00000166483
TargetScan, miRanda-mirSVR, RNA22, Validated Targets	4	ENSG00000134686 ENSG00000055208 ENSG00000148634 ENSG00000204103
miRanda-mirSVR, Pita, RNA22, Validated Targets	1	ENSG00000072415
TargetScan, miRanda-mirSVR, Validated Targets	5	ENSG00000115548 ENSG00000168918 ENSG00000136404 ENSG00000198286 ENSG00000106615
miRanda-mirSVR, Pita, Validated Targets	3	ENSG00000187098 ENSG00000137575 ENSG00000135018
miRanda-mirSVR, RNA22, Validated Targets	5	ENSG00000196705 ENSG00000102786 ENSG00000123575 ENSG00000196268 ENSG00000148229
TargetScan, Validated Targets	4	ENSG00000134982 ENSG00000107957 ENSG00000116062 ENSG00000134698
miRanda-mirSVR, Validated Targets	25	ENSG00000071537 ENSG00000117155 ENSG00000172086 ENSG00000213096 ENSG00000164144 ENSG00000149231 ENSG00000167766 ENSG00000125482 ENSG00000182195 ENSG00000005194 ENSG00000151327 ENSG00000120756 ENSG00000103351 ENSG00000104142 ENSG00000120868 ENSG00000163939 ENSG00000205981 ENSG00000160352 ENSG00000281614 ENSG00000150401 ENSG00000130713 ENSG00000071539 ENSG00000112110 ENSG00000155016 ENSG00000125885
Pita, Validated Targets	1	ENSG00000169057
RNA22, Validated Targets	2	ENSG00000129226 ENSG00000005436
miRanda-mirSVR	3	ENSG00000197565 ENSG00000081181 ENSG00000080546
RNA22	2	ENSG00000197471 ENSG00000006788
Validated Targets	8	ENSG00000027697 ENSG00000095002 ENSG00000051180 ENSG00000136997 ENSG00000007908 ENSG00000015479 ENSG00000166949 ENSG00000110693
miR-145-5p
Tools	Total	Ensembl Gene ID
Pita, RNA22, TargetScan, miRanda-mirSVR, Validated Targets	5	ENSG00000196935 ENSG00000166747 ENSG00000102554 ENSG00000197535 ENSG00000124782
Pita, TargetScan, miRanda-mirSVR, Validated Targets	10	ENSG00000091879 ENSG00000157554 ENSG00000105855 ENSG00000170558 ENSG00000176105 ENSG00000075624 ENSG00000148700 ENSG00000198561 ENSG00000114993 ENSG00000125398
RNA22, TargetScan, miRanda-mirSVR, Validated Targets	5	ENSG00000189043 ENSG00000001626 ENSG00000133789 ENSG00000144746 ENSG00000170836
Pita, RNA22, miRanda-mirSVR, Validated Targets	2	ENSG00000274211 ENSG00000176171
TargetScan, miRanda-mirSVR, Validated Targets	5	ENSG00000151694 ENSG00000178562 ENSG00000169047 ENSG00000113282 ENSG00000197045
Pita, TargetScan, Validated Targets	1	ENSG00000105810
RNA22, TargetScan, Validated Targets	4	ENSG00000128567 ENSG00000136826 ENSG00000130669 ENSG00000124920
Pita, RNA22, miRanda-mirSVR	1	ENSG00000183049
Pita, miRanda-mirSVR, Validated Targets	3	ENSG00000274229 ENSG00000185950 ENSG00000151665
RNA22, miRanda-mirSVR, Validated Targets	7	ENSG00000185008 ENSG00000119979 ENSG00000142623 ENSG00000146648 ENSG00000150455 ENSG00000149948 ENSG00000106268
TargetScan, Validated Targets	6	ENSG00000161955 ENSG00000146386 ENSG00000203727 ENSG00000110367 ENSG00000136379 ENSG00000134954
miRanda-mirSVR, Validated Targets	3	ENSG00000196937 ENSG00000118523 ENSG00000136997
RNA22, Validated Targets	8	ENSG00000116016 ENSG00000198074 ENSG00000170374 ENSG00000166333 ENSG00000115415 ENSG00000163286 ENSG00000204531 ENSG00000151247
RNA22	9	ENSG00000154781 ENSG00000166454 ENSG00000204389 ENSG00000128578 ENSG00000161544 ENSG00000072954 ENSG00000157778 ENSG00000162105 ENSG00000169583
Validated Targets	11	ENSG00000157227 ENSG00000185155 ENSG00000163517 ENSG00000160049 ENSG00000166323 ENSG00000171855 ENSG00000112715 ENSG00000108602 ENSG00000235068 ENSG00000184117 ENSG00000237582
Pita, RNA22, TargetScan, miRanda-mirSVR, Validated Targets	2	ENSG00000156299 ENSG00000182568
Pita, TargetScan, miRanda-mirSVR, Validated Targets	12	ENSG00000180667 ENSG00000111961 ENSG00000136158 ENSG00000117560 ENSG00000115009 ENSG00000181449 ENSG00000122707 ENSG00000100234 ENSG00000081189 ENSG00000169564 ENSG00000134532 ENSG00000197329
RNA22, TargetScan, miRanda-mirSVR, Validated Targets	2	ENSG00000092871 ENSG00000115310
Pita, RNA22, TargetScan, Validated Targets	1	ENSG00000204217
Pita, RNA22, miRanda-mirSVR, Validated Targets	1	ENSG00000197579
RNA22, TargetScan, miRanda-mirSVR	2	ENSG00000144406 ENSG00000108702
TargetScan, miRanda-mirSVR, Validated Targets	3	ENSG00000145715 ENSG00000099810 ENSG00000153561
RNA22, miRanda-mirSVR, Validated Targets	4	ENSG00000146648 ENSG00000120889 ENSG00000120868 ENSG00000185591
TargetScan, Validated Targets	1	ENSG00000110422
miRanda-mirSVR, Validated Targets	8	ENSG00000111328 ENSG00000143507 ENSG00000125538 ENSG00000109805 ENSG00000073282 ENSG00000163661 ENSG00000069702 ENSG00000163536
RNA22, Validated Targets	7	ENSG00000120885 ENSG00000116641 ENSG00000118503 ENSG00000171862 ENSG00000147459 ENSG00000181555 ENSG00000084093
miRanda-mirSVR	1	ENSG00000100055
RNA22	3	ENSG00000161057 ENSG00000125755 ENSG00000164434
Validated Targets	29	ENSG00000283100 ENSG00000169245 ENSG00000077147 ENSG00000163914 ENSG00000108179 ENSG00000229396 ENSG00000204209 ENSG00000124831 ENSG00000184216 ENSG00000172936 ENSG00000127616 ENSG00000140443 ENSG00000171863 ENSG00000156976 ENSG00000227046 ENSG00000100985 ENSG00000136997 ENSG00000282899 ENSG00000116062 ENSG00000283094 ENSG00000068903 ENSG00000172062 ENSG00000122176 ENSG00000277443 ENSG00000140350…
miR-34a-5p
Tools	Total	Ensembl Gene ID
Pita, RNA22, TargetScan, miRanda-mirSVR, Validated Targets	18	ENSG00000134323 ENSG00000180447 ENSG00000101384 ENSG00000175592 ENSG00000175305 ENSG00000198719 ENSG00000084676 ENSG00000151726 ENSG00000136826 ENSG00000105976 ENSG00000138795 ENSG00000162734 ENSG00000033170 ENSG00000068366 ENSG00000149480 ENSG00000134853 ENSG00000112242 ENSG00000148400
Pita, RNA22, TargetScan, miRanda-mirSVR	1	ENSG00000142235
RNA22, TargetScan, miRanda-mirSVR, Validated Targets	6	ENSG00000100284 ENSG00000110092 ENSG00000160712 ENSG00000182578 ENSG00000116478 ENSG00000106089
TargetScan, miRanda-mirSVR, Validated Targets	1	ENSG00000163083
RNA22, TargetScan, Validated Targets	2	ENSG00000088538 ENSG00000105810
Pita, miRanda-mirSVR, Validated Targets	2	ENSG00000198060 ENSG00000275555
RNA22, miRanda-mirSVR, Validated Targets	11	ENSG00000213401 ENSG00000187531 ENSG00000272398 ENSG00000168646 ENSG00000114956 ENSG00000124216 ENSG00000113721 ENSG00000111348 ENSG00000197111 ENSG00000221867 ENSG00000268606
RNA22, miRanda-mirSVR	2	ENSG00000175267 ENSG00000106462
miRanda-mirSVR, Validated Targets	3	ENSG00000206489 ENSG00000235291 ENSG00000230995
RNA22, Validated Targets	20	ENSG00000123080 ENSG00000112297 ENSG00000141510 ENSG00000145242 ENSG00000198910 ENSG00000111704 ENSG00000181449 ENSG00000115085 ENSG00000165168 ENSG00000166439 ENSG00000143473 ENSG00000101144 ENSG00000134962 ENSG00000147889 ENSG00000169083 ENSG00000066135 ENSG00000158470 ENSG00000101412 ENSG00000178035 ENSG00000112576
miRanda-mirSVR	1	ENSG00000275456
RNA22	19	ENSG00000101489 ENSG00000204936 ENSG00000103067 ENSG00000154174 ENSG00000113889 ENSG00000103657 ENSG00000171444 ENSG00000122133 ENSG00000119922 ENSG00000109738 ENSG00000265808 ENSG00000170088 ENSG00000259956 ENSG00000173848 ENSG00000106367 ENSG00000138131 ENSG00000115042 ENSG00000144909 ENSG00000105428
Validated Targets	7	ENSG00000233911 ENSG00000133731 ENSG00000235068 ENSG00000237582 ENSG00000204531 ENSG00000229094 ENSG00000228630
miR-29a-3p
Tools	Total	Ensembl Gene ID
Pita, RNA22, TargetScan, miRanda-mirSVR, Validated Targets	11	ENSG00000017427 ENSG00000166147 ENSG00000067798 ENSG00000130508 ENSG00000204262 ENSG00000162599 ENSG00000163638 ENSG00000145675 ENSG00000100697 ENSG00000113721 ENSG00000168542
Pita, RNA22, TargetScan, miRanda-mirSVR	1	ENSG00000080573
Pita, TargetScan, miRanda-mirSVR, Validated Targets	16	ENSG00000107864 ENSG00000064652 ENSG00000070831 ENSG00000139372 ENSG00000101782 ENSG00000134323 ENSG00000128016 ENSG00000076604 ENSG00000158022 ENSG00000136826 ENSG00000118689 ENSG00000082258 ENSG00000118971 ENSG00000059728 ENSG00000143384 ENSG00000186318
RNA22, TargetScan, miRanda-mirSVR, Validated Targets	6	ENSG00000113083 ENSG00000132780 ENSG00000097046 ENSG00000168769 ENSG00000133466 ENSG00000187605
Pita, RNA22, TargetScan, Validated Targets	2	ENSG00000162923 ENSG00000105810
TargetScan, miRanda-mirSVR ,Validated Targets	3	ENSG00000113140 ENSG00000138336 ENSG00000088305
Pita, TargetScan, Validated Targets	4	ENSG00000087245 ENSG00000110987 ENSG00000179094 ENSG00000112419
RNA22, TargetScan, Validated Targets	2	ENSG00000164604 ENSG00000149257
Pita, miRanda-mirSVR, Validated Targets	2	ENSG00000283094 ENSG00000165731
RNA22, miRanda-mirSVR, Validated Targets	1	ENSG00000086548
TargetScan, Validated Targets	3	ENSG00000091409 ENSG00000137809 ENSG00000184047
miRanda-mirSVR, Validated Targets	5	ENSG00000123374 ENSG00000105221 ENSG00000167333 ENSG00000131650 ENSG00000171560
Pita, Validated Targets	1	ENSG00000282873
RNA22, Validated Targets	3	ENSG00000135821 ENSG00000110092 ENSG00000171791
miRanda-mirSVR	2	ENSG00000088451 ENSG00000160678
RNA22	7	ENSG00000239521 ENSG00000111077 ENSG00000157570 ENSG00000131242 ENSG00000188167 ENSG00000118785 ENSG00000189157
Validated Targets	11	ENSG00000130816 ENSG00000097007 ENSG00000135446 ENSG00000123243 ENSG00000160307 ENSG00000123500 ENSG00000213585 ENSG00000171564 ENSG00000125810 ENSG00000113742 ENSG00000107984
miR-125b-5p
Tools	Total	Ensembl Gene ID
Pita, RNA22, TargetScan, miRanda-mirSVR, Validated Targets	11	ENSG00000104081 ENSG00000117676 ENSG00000112062 ENSG00000030110 ENSG00000123411 ENSG00000187772 ENSG00000114626 ENSG00000107443 ENSG00000179361 ENSG00000196498 ENSG00000177239
Pita, TargetScan, miRanda-mirSVR, Validated Targets	9	ENSG00000133121 ENSG00000166224 ENSG00000141179 ENSG00000119541 ENSG00000065882 ENSG00000112242 ENSG00000138792 ENSG00000101266 ENSG00000143384
RNA22, TargetScan, miRanda-mirSVR, Validated Targets	8	ENSG00000137265 ENSG00000065361 ENSG00000160712 ENSG00000118503 ENSG00000168769 ENSG00000168256 ENSG00000019186 ENSG00000179776
Pita, RNA22, TargetScan, Validated Targets	3	ENSG00000183454 ENSG00000169926 ENSG00000134954
RNA22, TargetScan, miRanda-mirSVR	1	ENSG00000124181
TargetScan, miRanda-mirSVR, Validated Targets	10	ENSG00000106780 ENSG00000067955 ENSG00000187840 ENSG00000066468 ENSG00000132155 ENSG00000187531 ENSG00000107798 ENSG00000161405 ENSG00000159399 ENSG00000138696
Pita, TargetScan, Validated Targets	1	ENSG00000171791
RNA22, TargetScan, Validated Targets	1	ENSG00000007968
Pita, miRanda-mirSVR, Validated Targets	1	ENSG00000281877
RNA22, miRanda-mirSVR, Validated Targets	3	ENSG00000141510 ENSG00000108622 ENSG00000130427
TargetScan, miRanda-mirSVR	1	ENSG00000012963
TargetScan, Validated Targets	6	ENSG00000139318 ENSG00000111424 ENSG00000116017 ENSG00000187266 ENSG00000185000 ENSG00000129473
miRanda-mirSVR, Validated Targets	1	ENSG00000180228
Pita, Validated Targets	1	ENSG00000275746
RNA22, Validated Targets	8	ENSG00000069399 ENSG00000149823 ENSG00000140538 ENSG00000167244 ENSG00000142208 ENSG00000063438 ENSG00000149948 ENSG00000132688
RNA22	6	ENSG00000162592 ENSG00000065970 ENSG00000171302 ENSG00000185219 ENSG00000133195 ENSG00000158483
Validated Targets	7	ENSG00000135480 ENSG00000185499 ENSG00000141646 ENSG00000282899 ENSG00000030419 ENSG00000151665 ENSG00000059728
miR-124-3p
Tools	Total	Ensembl Gene ID
Pita, RNA22, TargetScan, miRanda-mirSVR, Validated Targets	13	ENSG00000116132 ENSG00000150093 ENSG00000135862 ENSG00000101384 ENSG00000177105 ENSG00000111145 ENSG00000113580 ENSG00000169083 ENSG00000245848 ENSG00000118971 ENSG00000120742 ENSG00000134852 ENSG00000067900
Pita, RNA22, TargetScan, miRanda-mirSVR	1	ENSG00000162105
Pita, TargetScan, miRanda-mirSVR, Validated Targets	8	ENSG00000135535 ENSG00000019549 ENSG00000011304 ENSG00000026025 ENSG00000049245 ENSG00000140575 ENSG00000106546 ENSG00000121039
RNA22, TargetScan, miRanda-mirSVR, Validated Targets	8	ENSG00000102158 ENSG00000148248 ENSG00000167315 ENSG00000115904 ENSG00000012660 ENSG00000113732 ENSG00000134318 ENSG00000126458
Pita, RNA22, miRanda-mirSVR, Validated Targets	2	ENSG00000131196 ENSG00000125675
Pita, TargetScan, miRanda-mirSVR	1	ENSG00000184304
TargetScan, miRanda-mirSVR, Validated Targets	12	ENSG00000105974 ENSG00000173039 ENSG00000168610 ENSG00000177697 ENSG00000106462 ENSG00000067082 ENSG00000121879 ENSG00000172340 ENSG00000006831 ENSG00000123892 ENSG00000104881 ENSG00000090776
RNA22, TargetScan, Validated Targets	2	ENSG00000169057 ENSG00000186318
Pita, miRanda-mirSVR, Validated Targets	3	ENSG00000171735 ENSG00000122566 ENSG00000281917
RNA22, miRanda-mirSVR, Validated Targets	2	ENSG00000144802 ENSG00000160712
TargetScan, miRanda-mirSVR	1	ENSG00000168005
RNA22, TargetScan	1	ENSG00000151726
TargetScan, Validated Targets	3	ENSG00000096717 ENSG00000169016 ENSG00000083937
RNA22, miRanda-mirSVR	1	ENSG00000163359
miRanda-mirSVR, Validated Targets	6	ENSG00000108691 ENSG00000232280 ENSG00000280951 ENSG00000230143 ENSG00000206480 ENSG00000223654
RNA22, Validated Targets	2	ENSG00000196419 ENSG00000105887
TargetScan	1	ENSG00000125037
miRanda-mirSVR	3	ENSG00000233904 ENSG00000138138 ENSG00000180376
RNA22	8	ENSG00000144589 ENSG00000133800 ENSG00000072832 ENSG00000260456 ENSG00000120437 ENSG00000143409 ENSG00000156804 ENSG00000071282
Validated Targets	9	ENSG00000165060 ENSG00000176697 ENSG00000136238 ENSG00000117152 ENSG00000137309 ENSG00000120217 ENSG00000198765 ENSG00000228630 ENSG00000084093
miR-24-3p
Tools	Total	Ensembl Gene ID
Pita, RNA22, TargetScan, miRanda-mirSVR, Validated Targets	9	ENSG00000111276 ENSG00000166987 ENSG00000142949 ENSG00000153094 ENSG00000132326 ENSG00000135503 ENSG00000119950 ENSG00000186480 ENSG00000171940
Pita, TargetScan, miRanda-mirSVR, Validated Targets	1	ENSG00000198900
RNA22, TargetScan, miRanda-mirSVR, Validated Targets	3	ENSG00000130669 ENSG00000256453 ENSG00000188486
Pita, RNA22, TargetScan, Validated Targets	2	ENSG00000070614 ENSG00000140564
TargetScan, miRanda-mirSVR, Validated Targets	1	ENSG00000111537
RNA22, TargetScan, Validated Targets	4	ENSG00000112062 ENSG00000068078 ENSG00000126453 ENSG00000102908
RNA22, miRanda-mirSVR, Validated Targets	11	ENSG00000006432 ENSG00000133895 ENSG00000101966 ENSG00000133313 ENSG00000102879 ENSG00000101255 ENSG00000149596 ENSG00000197746 ENSG00000124222 ENSG00000101076 ENSG00000162736
RNA22, TargetScan	1	ENSG00000162399
TargetScan, Validated Targets	1	ENSG00000157227
Pita, miRanda-mirSVR	1	ENSG00000276194
miRanda-mirSVR, Validated Targets	4	ENSG00000134970 ENSG00000136997 ENSG00000111716 ENSG00000012048
RNA22, Validated Targets	22	ENSG00000065328 ENSG00000135446 ENSG00000164867 ENSG00000110092 ENSG00000100292 ENSG00000135778 ENSG00000150991 ENSG00000147889 ENSG00000171848 ENSG00000062822 ENSG00000149554 ENSG00000130741 ENSG00000168496 ENSG00000134193 ENSG00000179142 ENSG00000101412 ENSG00000178999 ENSG00000112242 ENSG00000185104 ENSG00000007968 ENSG00000130803 ENSG00000170312
RNA22	14	ENSG00000143761 ENSG00000174697 ENSG00000197217 ENSG00000150768 ENSG00000196458 ENSG00000107130 ENSG00000163945 ENSG00000065357 ENSG00000080824 ENSG00000129654 ENSG00000004866 ENSG00000166265 ENSG00000196689 ENSG00000168172
Validated Targets	12	ENSG00000213886 ENSG00000231968 ENSG00000224654 ENSG00000145386 ENSG00000169692 ENSG00000226898 ENSG00000228716 ENSG00000228913 ENSG00000188985 ENSG00000173465 ENSG00000204103 ENSG00000143546
miR-17-5p
Tools	Total	Ensembl Gene ID
Pita, RNA22, TargetScan, miRanda-mirSVR, Validated Targets	17	ENSG00000105855 ENSG00000204217 ENSG00000149308 ENSG00000168610 ENSG00000118762 ENSG00000174282 ENSG00000130164 ENSG00000105856 ENSG00000110092 ENSG00000159216 ENSG00000142192 ENSG00000124762 ENSG00000162434 ENSG00000118971 ENSG00000124201 ENSG00000112242 ENSG00000164938
Pita, RNA22, TargetScan, miRanda-mirSVR	1	ENSG00000172493
Pita, TargetScan, miRanda-mirSVR, Validated Targets	13	ENSG00000170677 ENSG00000100644 ENSG00000139687 ENSG00000124151 ENSG00000006468 ENSG00000115963 ENSG00000176105 ENSG00000080839 ENSG00000171862 ENSG00000106683 ENSG00000139625 ENSG00000101412 ENSG00000103479
RNA22, TargetScan, miRanda-mirSVR, Validated Targets	2	ENSG00000095383 ENSG00000160710
Pita, RNA22, TargetScan, Validated Targets	1	ENSG00000153094
Pita, RNA22, miRanda-mirSVR, Validated Targets	1	ENSG00000151490
TargetScan, miRanda-mirSVR, Validated Targets	7	ENSG00000087245 ENSG00000108702 ENSG00000077585 ENSG00000112715 ENSG00000198053 ENSG00000115137 ENSG00000103264
RNA22, TargetScan, Validated Targets	3	ENSG00000173559 ENSG00000198742 ENSG00000118260
Pita, miRanda-mirSVR, Validated Targets	2	ENSG00000283094 ENSG00000050748
RNA22, miRanda-mirSVR, Validated Targets	3	ENSG00000026103 ENSG00000239697 ENSG00000169876
miRanda-mirSVR, Validated Targets	4	ENSG00000283277 ENSG00000170276 ENSG00000141646 ENSG00000172465
RNA22, Validated Targets	9	ENSG00000112062 ENSG00000196923 ENSG00000141510 ENSG00000137801 ENSG00000105329 ENSG00000100234 ENSG00000171791 ENSG00000135679 ENSG00000007908
miRanda-mirSVR	1	ENSG00000237984
RNA22	6	ENSG00000163900 ENSG00000172201 ENSG00000167553 ENSG00000129422 ENSG00000108344 ENSG00000115677
Validated Targets	8	ENSG00000130816 ENSG00000120885 ENSG00000090339 ENSG00000081913 ENSG00000175063 ENSG00000071564 ENSG00000136997 ENSG00000116604
miR-1-3p
Tools	Total	Ensembl Gene ID
Pita, RNA22, TargetScan, miRanda-mirSVR, Validated Targets	7	ENSG00000152661 ENSG00000135903 ENSG00000166225 ENSG00000205542 ENSG00000166068 ENSG00000160710 ENSG00000125398
Pita, TargetScan, miRanda-mirSVR, Validated Targets	15	ENSG00000155760 ENSG00000114861 ENSG00000019549 ENSG00000068796 ENSG00000115414 ENSG00000176697 ENSG00000117519 ENSG00000164924 ENSG00000158710 ENSG00000105976 ENSG00000182718 ENSG00000078401 ENSG00000144381 ENSG00000068024 ENSG00000134954
RNA22, TargetScan, miRanda-mirSVR, Validated Targets	5	ENSG00000183023 ENSG00000123700 ENSG00000111530 ENSG00000169180 ENSG00000171132
TargetScan, miRanda-mirSVR, Validated Targets	14	ENSG00000066027 ENSG00000271303 ENSG00000187514 ENSG00000198363 ENSG00000160211 ENSG00000164107 ENSG00000142657 ENSG00000141052 ENSG00000143157 ENSG00000163931 ENSG00000151239 ENSG00000120742 ENSG00000143933 ENSG00000198805
RNA22, TargetScan, Validated Targets	2	ENSG00000074181 ENSG00000002834
Pita,miRanda-mirSVR, Validated Targets	2	ENSG00000161813 ENSG00000166181
RNA22, miRanda-mirSVR, Validated Targets	3	ENSG00000169299 ENSG00000171208 ENSG00000180509
TargetScan, Validated Targets	6	ENSG00000092847 ENSG00000110092 ENSG00000111786 ENSG00000110693 ENSG00000147416 ENSG00000185591
RNA22, miRanda-mirSVR	2	ENSG00000124172 ENSG00000080824
miRanda-mirSVR, Validated Targets	2	ENSG00000141448 ENSG00000117400
RNA22, Validated Targets	1	ENSG00000170606
TargetScan	1	ENSG00000181690
miRanda-mirSVR	4	ENSG00000156642 ENSG00000139287 ENSG00000135423 ENSG00000174099
RNA22	1	ENSG00000081051
Validated Targets	13	ENSG00000160014 ENSG00000283184 ENSG00000169710 ENSG00000112658 ENSG00000121879 ENSG00000137193 ENSG00000099822 ENSG00000136574 ENSG00000283181 ENSG00000245848 ENSG00000138622 ENSG00000247596 ENSG00000224807

## Sheet: Replicate 2
miR-155-5p
Tools	Total	Ensembl Gene ID
TargetScan, miRanda-mirSVR, Pita, RNA22, Validated Targets	3	ENSG00000156103 ENSG00000046653 ENSG00000109756
TargetScan, miRanda-mirSVR, Pita, Validated Targets	14	ENSG00000108406 ENSG00000189079 ENSG00000118513 ENSG00000088543 ENSG00000156925 ENSG00000065243 ENSG00000177200 ENSG00000121297 ENSG00000185697 ENSG00000060237 ENSG00000169359 ENSG00000166483 ENSG00000170852 ENSG00000139910
TargetScan, miRanda-mirSVR, RNA22, Validated Targets	4	ENSG00000113712 ENSG00000134686 ENSG00000148634 ENSG00000175216
miRanda-mirSVR, Pita, RNA22, Validated Targets	2	ENSG00000106443 ENSG00000147548
TargetScan, miRanda-mirSVR, Validated Targets	4	ENSG00000147601 ENSG00000106615 ENSG00000164576 ENSG00000130758
TargetScan, Pita, Validated Targets	1	ENSG00000175387
miRanda-mirSVR, Pita, Validated Targets	3	ENSG00000263528 ENSG00000136238 ENSG00000135018
miRanda-mirSVR, RNA22, Validated Targets	1	ENSG00000166783
TargetScan, Validated Targets	1	ENSG00000116062
miRanda-mirSVR, Validated Targets	21	ENSG00000117155 ENSG00000184557 ENSG00000139112 ENSG00000172086 ENSG00000213096 ENSG00000149231 ENSG00000084110 ENSG00000187742 ENSG00000111229 ENSG00000182718 ENSG00000103351 ENSG00000182606 ENSG00000205981 ENSG00000145439 ENSG00000160352 ENSG00000166295 ENSG00000111711 ENSG00000118690 ENSG00000168438 ENSG00000155016 ENSG00000180370
RNA22, Validated Targets	3	ENSG00000110092 ENSG00000141646 ENSG00000151702
miRanda-mirSVR	1	ENSG00000186231
RNA22	1	ENSG00000185088
Validated Targets	13	ENSG00000027697 ENSG00000280987 ENSG00000131724 ENSG00000172936 ENSG00000095002 ENSG00000078401 ENSG00000051180 ENSG00000169021 ENSG00000162692 ENSG00000110693 ENSG00000134086 ENSG00000121931 ENSG00000173391
miR-145-5p
Tools	Total	Ensembl Gene ID
Pita RNA22 TargetScan Validated Targets miRanda-mirSVR	7	ENSG00000196935 ENSG00000139116 ENSG00000166747 ENSG00000102554 ENSG00000075618 ENSG00000197535 ENSG00000124782
Pita, TargetScan, miRanda-mirSVR, Validated Targets	7	ENSG00000138814 ENSG00000176105 ENSG00000075624 ENSG00000148700 ENSG00000111859 ENSG00000166949 ENSG00000125398
RNA22, TargetScan, miRanda-mirSVR, Validated Targets	3	ENSG00000189043 ENSG00000001626 ENSG00000144746
Pita, RNA22, TargetScan, Validated Targets	1	ENSG00000140443
Pita, RNA22, miRanda-mirSVR, Validated Targets	3	ENSG00000274211 ENSG00000158769 ENSG00000176171
TargetScan, miRanda-mirSVR, Validated Targets	4	ENSG00000151694 ENSG00000178562 ENSG00000169047 ENSG00000113282
RNA22, TargetScan, Validated Targets	3	ENSG00000130669 ENSG00000078399 ENSG00000185591
Pita, miRanda-mirSVR, Validated Targets	1	ENSG00000185950
RNA22, miRanda-mirSVR, Validated Targets	8	ENSG00000119979 ENSG00000112297 ENSG00000132437 ENSG00000146648 ENSG00000150455 ENSG00000135052 ENSG00000135679 ENSG00000106268
Pita, RNA22, Validated Targets	1	ENSG00000091831
TargetScan, Validated Targets	6	ENSG00000161955 ENSG00000108984 ENSG00000203727 ENSG00000110367 ENSG00000112242 ENSG00000067900
miRanda-mirSVR, Validated Targets	5	ENSG00000196937 ENSG00000101384 ENSG00000163719 ENSG00000281459 ENSG00000180329
RNA22, Validated Targets	7	ENSG00000181449 ENSG00000170374 ENSG00000183762 ENSG00000166333 ENSG00000130635 ENSG00000163286 ENSG00000151247
miRanda-mirSVR	3	ENSG00000185651 ENSG00000212264 ENSG00000131142
RNA22	3	ENSG00000171103 ENSG00000122861 ENSG00000205867
Validated Targets	14	ENSG00000157227 ENSG00000233911 ENSG00000135480 ENSG00000135446 ENSG00000262406 ENSG00000185155 ENSG00000163517 ENSG00000160049 ENSG00000151883 ENSG00000171855 ENSG00000112715 ENSG00000235068 ENSG00000229094 ENSG00000196611
miR-21-5p
Tools	Total	Ensembl Gene ID
Pita, RNA22, TargetScan, miRanda-mirSVR, Validated Targets	5	ENSG00000120708 ENSG00000101384 ENSG00000123124 ENSG00000101665 ENSG00000182568
Pita, TargetScan, miRanda-mirSVR, Validated Targets	10	ENSG00000150593 ENSG00000115009 ENSG00000143878 ENSG00000181449 ENSG00000081189 ENSG00000163513 ENSG00000169564 ENSG00000134532 ENSG00000197329 ENSG00000185652
RNA22, TargetScan, miRanda-mirSVR, Validated Targets	3	ENSG00000168610 ENSG00000162599 ENSG00000115310
Pita, RNA22, TargetScan, Validated Targets	1	ENSG00000204217
TargetScan, miRanda-mirSVR, Validated Targets	7	ENSG00000186106 ENSG00000145715 ENSG00000159388 ENSG00000099810 ENSG00000095002 ENSG00000153561 ENSG00000134086
RNA22, miRanda-mirSVR, Validated Targets	1	ENSG00000146648
RNA22, miRanda-mirSVR	1	ENSG00000019505
miRanda-mirSVR, Validated Targets	10	ENSG00000111328 ENSG00000143514 ENSG00000138593 ENSG00000143507 ENSG00000125538 ENSG00000206075 ENSG00000163661 ENSG00000069702 ENSG00000169905 ENSG00000163536
RNA22, Validated Targets	4	ENSG00000186951 ENSG00000171862 ENSG00000147459 ENSG00000084093
miRanda-mirSVR	4	ENSG00000169903 ENSG00000120756 ENSG00000182307 ENSG00000134294
RNA22	3	ENSG00000171097 ENSG00000172053 ENSG00000163938
Validated Targets	29	ENSG00000283100 ENSG00000169245 ENSG00000077147 ENSG00000178951 ENSG00000163914 ENSG00000231617 ENSG00000204209 ENSG00000124831 ENSG00000131788 ENSG00000184216 ENSG00000162374 ENSG00000172936 ENSG00000275349 ENSG00000140443 ENSG00000100985 ENSG00000113916 ENSG00000282899 ENSG00000128512 ENSG00000116062 ENSG00000283094 ENSG00000136986 ENSG00000109610 ENSG00000068903 ENSG00000172062 ENSG00000277443…
miR-34a-5p
Tools	Total	Ensembl Gene ID
Pita, RNA22, TargetScan, miRanda-mirSVR, Validated Targets	18	ENSG00000167601 ENSG00000114861 ENSG00000196277 ENSG00000180447 ENSG00000101384 ENSG00000220205 ENSG00000067715 ENSG00000175305 ENSG00000198719 ENSG00000084676 ENSG00000136826 ENSG00000105976 ENSG00000138795 ENSG00000068366 ENSG00000149480 ENSG00000134853 ENSG00000112242 ENSG00000134250
Pita, RNA22, TargetScan, miRanda-mirSVR	1	ENSG00000033867
Pita, TargetScan, miRanda-mirSVR, Validated Targets	1	ENSG00000109586
RNA22, TargetScan, miRanda-mirSVR, Validated Targets	7	ENSG00000100284 ENSG00000110092 ENSG00000160712 ENSG00000182578 ENSG00000116478 ENSG00000106089 ENSG00000101076
RNA22, TargetScan, miRanda-mirSVR	3	ENSG00000168118 ENSG00000189056 ENSG00000146463
TargetScan, miRanda-mirSVR, Validated Targets	1	ENSG00000109321
Pita, TargetScan, Validated Targets	1	ENSG00000125084
Pita, miRanda-mirSVR, Validated Targets	2	ENSG00000198060 ENSG00000275555
RNA22, miRanda-mirSVR, Validated Targets	10	ENSG00000213401 ENSG00000197172 ENSG00000197122 ENSG00000096717 ENSG00000157404 ENSG00000099204 ENSG00000168646 ENSG00000113721 ENSG00000124216 ENSG00000197111
miRanda-mirSVR, Validated Targets	4	ENSG00000231737 ENSG00000131015 ENSG00000230995 ENSG00000105835
RNA22, Validated Targets	22	ENSG00000123080 ENSG00000112297 ENSG00000141510 ENSG00000006432 ENSG00000198910 ENSG00000172216 ENSG00000111704 ENSG00000181449 ENSG00000115085 ENSG00000165168 ENSG00000166439 ENSG00000143473 ENSG00000112715 ENSG00000026508 ENSG00000101144 ENSG00000134962 ENSG00000147889 ENSG00000169083 ENSG00000066135 ENSG00000158470 ENSG00000165704 ENSG00000164327
miRanda-mirSVR	1	ENSG00000206455
RNA22	11	ENSG00000133275 ENSG00000162522 ENSG00000166925 ENSG00000152256 ENSG00000111647 ENSG00000177238 ENSG00000110107 ENSG00000186417 ENSG00000043514 ENSG00000184160 ENSG00000103569
Validated Targets	4	ENSG00000233911 ENSG00000230336 ENSG00000204531 ENSG00000228630
miR-29a-3p
Tools	Total	Ensembl Gene ID
Pita, RNA22, TargetScan, miRanda-mirSVR, Validated Targets	10	ENSG00000017427 ENSG00000067798 ENSG00000130508 ENSG00000204262 ENSG00000105856 ENSG00000163638 ENSG00000106348 ENSG00000170836 ENSG00000145675 ENSG00000113721
Pita, TargetScan, miRanda-mirSVR, Validated Targets	16	ENSG00000107864 ENSG00000064652 ENSG00000070831 ENSG00000134871 ENSG00000187498 ENSG00000101782 ENSG00000128016 ENSG00000076604 ENSG00000136826 ENSG00000158022 ENSG00000118689 ENSG00000171862 ENSG00000137267 ENSG00000118971 ENSG00000143384 ENSG00000186318
RNA22, TargetScan, miRanda-mirSVR, Validated Targets	6	ENSG00000113083 ENSG00000088808 ENSG00000168769 ENSG00000133466 ENSG00000103855 ENSG00000134755
Pita, RNA22, TargetScan, Validated Targets	1	ENSG00000162923
TargetScan, miRanda-mirSVR, Validated Targets	4	ENSG00000113140 ENSG00000138336 ENSG00000175445 ENSG00000088305
Pita, TargetScan, Validated Targets	3	ENSG00000087245 ENSG00000179094 ENSG00000112419
RNA22, TargetScan, Validated Targets	3	ENSG00000164604 ENSG00000134531 ENSG00000149257
Pita, miRanda-mirSVR, Validated Targets	1	ENSG00000165731
RNA22, miRanda-mirSVR, Validated Targets	1	ENSG00000086548
Pita, RNA22, Validated Targets	1	ENSG00000173402
TargetScan, miRanda-mirSVR	1	ENSG00000072736
TargetScan Validated, Targets	4	ENSG00000091409 ENSG00000004948 ENSG00000184047 ENSG00000159461
miRanda-mirSVR, Validated Targets	4	ENSG00000167333 ENSG00000170542 ENSG00000131650 ENSG00000135828
Pita, Validated Targets	2	ENSG00000282873 ENSG00000266028
RNA22, Validated Targets	1	ENSG00000135821
TargetScan	1	ENSG00000176542
miRanda-mirSVR	3	ENSG00000067955 ENSG00000277540 ENSG00000271447
RNA22	1	ENSG00000166135
Validated Targets	13	ENSG00000130816 ENSG00000097007 ENSG00000135446 ENSG00000123243 ENSG00000160307 ENSG00000123500 ENSG00000119699 ENSG00000132341 ENSG00000213585 ENSG00000171564 ENSG00000125810 ENSG00000113742 ENSG00000107984
miR-125b-5p
Tools	Total	Ensembl Gene ID
Pita, RNA22, TargetScan, miRanda-mirSVR, Validated Targets	10	ENSG00000104081 ENSG00000117676 ENSG00000112062 ENSG00000030110 ENSG00000187772 ENSG00000114626 ENSG00000107443 ENSG00000179361 ENSG00000196498 ENSG00000177239
Pita, RNA22, TargetScan, miRanda-mirSVR	1	ENSG00000168758
Pita, TargetScan, miRanda-mirSVR, Validated Targets	8	ENSG00000057657 ENSG00000163577 ENSG00000133121 ENSG00000166224 ENSG00000141179 ENSG00000112242 ENSG00000101266 ENSG00000164938
RNA22, TargetScan, miRanda-mirSVR, Validated Targets	6	ENSG00000137265 ENSG00000065361 ENSG00000160712 ENSG00000118503 ENSG00000168256 ENSG00000019186
Pita, RNA22, TargetScan, Validated Targets	3	ENSG00000183454 ENSG00000169926 ENSG00000134954
TargetScan, miRanda-mirSVR, Validated Targets	10	ENSG00000106780 ENSG00000066468 ENSG00000132155 ENSG00000187531 ENSG00000107798 ENSG00000161405 ENSG00000172531 ENSG00000131914 ENSG00000159399 ENSG00000138696
Pita, TargetScan, Validated Targets	1	ENSG00000171791
RNA22, TargetScan, Validated Targets	1	ENSG00000007968
Pita, miRanda-mirSVR, Validated Targets	1	ENSG00000281877
RNA22, miRanda-mirSVR, Validated Targets	3	ENSG00000108622 ENSG00000130427 ENSG00000147889
TargetScan, Validated Targets	7	ENSG00000139318 ENSG00000111424 ENSG00000116017 ENSG00000141736 ENSG00000187266 ENSG00000185000 ENSG00000129473
RNA22, miRanda-mirSVR	1	ENSG00000081059
miRanda-mirSVR, Validated Targets	1	ENSG00000100983
RNA22, Validated Targets	12	ENSG00000111319 ENSG00000069399 ENSG00000149823 ENSG00000140538 ENSG00000131788 ENSG00000111087 ENSG00000142208 ENSG00000063438 ENSG00000149948 ENSG00000105327 ENSG00000137309 ENSG00000132688
miRanda-mirSVR	1	ENSG00000277111
RNA22	4	ENSG00000157613 ENSG00000126934 ENSG00000075643 ENSG00000214022
Validated Targets	7	ENSG00000128602 ENSG00000185499 ENSG00000141646 ENSG00000282899 ENSG00000030419 ENSG00000151665 ENSG00000059728
miR-124-3p
Tools	Total	Ensembl Gene ID
Pita, RNA22, Targets, miRanda-mirSVR, TargetScan Validated	10	ENSG00000116132 ENSG00000150093 ENSG00000135862 ENSG00000101384 ENSG00000177105 ENSG00000111145 ENSG00000245848 ENSG00000118971 ENSG00000120742 ENSG00000134852
Pita, TargetScan, miRanda-mirSVR, Validated Targets	11	ENSG00000120251 ENSG00000135535 ENSG00000019549 ENSG00000112062 ENSG00000155380 ENSG00000011304 ENSG00000026025 ENSG00000049245 ENSG00000140575 ENSG00000106546 ENSG00000121039
RNA22, TargetScan, miRanda-mirSVR, Validated Targets	8	ENSG00000148248 ENSG00000167315 ENSG00000115904 ENSG00000012660 ENSG00000113732 ENSG00000134318 ENSG00000259207 ENSG00000126458
Pita, RNA22, miRanda-mirSVR, Validated Targets	3	ENSG00000118523 ENSG00000131196 ENSG00000125675
Pita, TargetScan, miRanda-mirSVR	1	ENSG00000117682
TargetScan, miRanda-mirSVR, Validated Targets	10	ENSG00000173039 ENSG00000168610 ENSG00000135446 ENSG00000177697 ENSG00000106462 ENSG00000137312 ENSG00000121879 ENSG00000006831 ENSG00000123892 ENSG00000090776
RNA22, TargetScan, Validated Targets	2	ENSG00000169057 ENSG00000186318
Pita, miRanda-mirSVR, Validated Targets	1	ENSG00000281917
RNA22, miRanda-mirSVR, Validated Targets	2	ENSG00000144802 ENSG00000160712
TargetScan, Validated Targets	5	ENSG00000162734 ENSG00000096717 ENSG00000169016 ENSG00000083937 ENSG00000162437
miRanda-mirSVR, Validated Targets	7	ENSG00000236271 ENSG00000108691 ENSG00000123374 ENSG00000280951 ENSG00000230143 ENSG00000223654 ENSG00000176170
RNA22, Validated Targets	5	ENSG00000155511 ENSG00000157514 ENSG00000105810 ENSG00000196419 ENSG00000105887
TargetScan	1	ENSG00000158769
miRanda-mirSVR	1	ENSG00000206491
RNA22	2	ENSG00000133961 ENSG00000108239
Validated Targets	6	ENSG00000185340 ENSG00000165060 ENSG00000120217 ENSG00000198765 ENSG00000228630 ENSG00000084093
miR-24-3p
Tools	Total	Ensembl Gene ID
Pita, RNA22, TargetScan, miRanda-mirSVR, Validated Targets	8	ENSG00000111276 ENSG00000166987 ENSG00000158796 ENSG00000153094 ENSG00000132326 ENSG00000119950 ENSG00000186480 ENSG00000171940
Pita, TargetScan, miRanda-mirSVR, Validated Targets	3	ENSG00000127334 ENSG00000169410 ENSG00000198900
RNA22, TargetScan, miRanda-mirSVR, Validated Targets	3	ENSG00000130669 ENSG00000256453 ENSG00000188486
Pita, RNA22, TargetScan, Validated Targets	2	ENSG00000140564 ENSG00000107957
RNA22, TargetScan, miRanda-mirSVR	1	ENSG00000105364
TargetScan, miRanda-mirSVR, Validated Targets	1	ENSG00000111537
RNA22, TargetScan, Validated Targets	4	ENSG00000112062 ENSG00000068078 ENSG00000126453 ENSG00000102908
RNA22, miRanda-mirSVR, Validated Targets	12	ENSG00000007341 ENSG00000006432 ENSG00000133895 ENSG00000133313 ENSG00000102879 ENSG00000101255 ENSG00000149596 ENSG00000197746 ENSG00000124222 ENSG00000101076 ENSG00000162736 ENSG00000104738
RNA22, miRanda-mirSVR	1	ENSG00000162604
miRanda-mirSVR, Validated Targets	3	ENSG00000134970 ENSG00000136997 ENSG00000111716
RNA22, Validated Targets	21	ENSG00000065328 ENSG00000164867 ENSG00000134333 ENSG00000088247 ENSG00000135778 ENSG00000150991 ENSG00000147889 ENSG00000171848 ENSG00000062822 ENSG00000149554 ENSG00000130741 ENSG00000168496 ENSG00000134193 ENSG00000179142 ENSG00000101412 ENSG00000178999 ENSG00000112242 ENSG00000185104 ENSG00000007968 ENSG00000170312 ENSG00000148400
miRanda-mirSVR	2	ENSG00000227642 ENSG00000233314
RNA22	9	ENSG00000087237 ENSG00000125812 ENSG00000171634 ENSG00000182783 ENSG00000105323 ENSG00000171509 ENSG00000169918 ENSG00000113318 ENSG00000158050
Validated Targets	13	ENSG00000213886 ENSG00000231968 ENSG00000132646 ENSG00000224654 ENSG00000145386 ENSG00000226898 ENSG00000228913 ENSG00000188985 ENSG00000105329 ENSG00000282899 ENSG00000206468 ENSG00000173465 ENSG00000143546
miR-17-5p
Tools	Total	Ensembl Gene ID
Pita, RNA22, TargetScan, miRanda-mirSVR, Validated Targets	16	ENSG00000105855 ENSG00000149308 ENSG00000168610 ENSG00000118762 ENSG00000174282 ENSG00000130164 ENSG00000105856 ENSG00000110092 ENSG00000159216 ENSG00000151322 ENSG00000124762 ENSG00000118971 ENSG00000162434 ENSG00000124201 ENSG00000112242 ENSG00000164938
Pita, RNA22, TargetScan, miRanda-mirSVR	1	ENSG00000035862
Pita, TargetScan, miRanda-mirSVR, Validated Targets	14	ENSG00000170677 ENSG00000100644 ENSG00000139687 ENSG00000124151 ENSG00000006468 ENSG00000115963 ENSG00000176105 ENSG00000080839 ENSG00000171862 ENSG00000163513 ENSG00000106683 ENSG00000139625 ENSG00000101412 ENSG00000103479
RNA22, TargetScan, miRanda-mirSVR, Validated Targets	3	ENSG00000114166 ENSG00000095383 ENSG00000160710
Pita, RNA22, TargetScan, Validated Targets	1	ENSG00000153094
Pita, RNA22, miRanda-mirSVR, Validated Targets	1	ENSG00000151490
TargetScan, miRanda-mirSVR, Validated Targets	8	ENSG00000087245 ENSG00000116016 ENSG00000108702 ENSG00000077585 ENSG00000198053 ENSG00000115137 ENSG00000125845 ENSG00000103264
RNA22, TargetScan, Validated Targets	3	ENSG00000173559 ENSG00000198742 ENSG00000118260
Pita, miRanda-mirSVR, Validated Targets	2	ENSG00000283094 ENSG00000050748
RNA22, miRanda-mirSVR, Validated Targets	2	ENSG00000026103 ENSG00000239697
RNA22, miRanda-mirSVR	2	ENSG00000088926 ENSG00000106366
miRanda-mirSVR, Validated Targets	4	ENSG00000283277 ENSG00000170276 ENSG00000141646 ENSG00000172465
RNA22, Validated Targets	8	ENSG00000112062 ENSG00000196923 ENSG00000141510 ENSG00000137801 ENSG00000105329 ENSG00000100234 ENSG00000171791 ENSG00000007908
miRanda-mirSVR	3	ENSG00000171115 ENSG00000111713 ENSG00000169688
RNA22	5	ENSG00000154832 ENSG00000181704 ENSG00000171453 ENSG00000137270 ENSG00000164120
Validated Targets	8	ENSG00000130816 ENSG00000120885 ENSG00000090339 ENSG00000081913 ENSG00000175063 ENSG00000071564 ENSG00000136997 ENSG00000116604
miR-1-3p
Tools	Total	Ensembl Gene ID
Pita, RNA22, TargetScan, miRanda-mirSVR, Validated Targets	7	ENSG00000152661 ENSG00000135903 ENSG00000166225 ENSG00000205542 ENSG00000166068 ENSG00000160710 ENSG00000125398
Pita, TargetScan, miRanda-mirSVR, Validated Targets	15	ENSG00000155760 ENSG00000114861 ENSG00000019549 ENSG00000068796 ENSG00000115414 ENSG00000176697 ENSG00000117519 ENSG00000164924 ENSG00000158710 ENSG00000105976 ENSG00000182718 ENSG00000078401 ENSG00000144381 ENSG00000068024 ENSG00000134954
RNA22, TargetScan, miRanda-mirSVR, Validated Targets	5	ENSG00000183023 ENSG00000123700 ENSG00000111530 ENSG00000169180 ENSG00000171132
TargetScan, miRanda-mirSVR, Validated Targets	14	ENSG00000066027 ENSG00000271303 ENSG00000187514 ENSG00000198363 ENSG00000160211 ENSG00000164107 ENSG00000142657 ENSG00000141052 ENSG00000143157 ENSG00000163931 ENSG00000151239 ENSG00000120742 ENSG00000143933 ENSG00000198805
RNA22, TargetScan, Validated Targets	2	ENSG00000074181 ENSG00000002834
Pita, miRanda-mirSVR, Validated Targets	1	ENSG00000166181
RNA22, miRanda-mirSVR, Validated Targets	3	ENSG00000169299 ENSG00000171208 ENSG00000180509
TargetScan, Validated Targets	5	ENSG00000092847 ENSG00000110092 ENSG00000110693 ENSG00000147416 ENSG00000185591
miRanda-mirSVR, Validated Targets	2	ENSG00000141448 ENSG00000117400
RNA22, Validated Targets	1	ENSG00000170606
miRanda-mirSVR	2	ENSG00000171724 ENSG00000144649
RNA22	4	ENSG00000142185 ENSG00000108557 ENSG00000184261 ENSG00000160223
Validated Targets	15	ENSG00000180176 ENSG00000068305 ENSG00000160014 ENSG00000283184 ENSG00000169710 ENSG00000112658 ENSG00000121879 ENSG00000276616 ENSG00000137193 ENSG00000099822 ENSG00000121769 ENSG00000136574 ENSG00000283181 ENSG00000245848 ENSG00000224807

## Sheet: Replicate 3
miR-155-5p
Tools	Total	Ensembl Gene ID
TargetScan, miRanda-mirSVR, Pita, RNA22, Validated Targets	7	ENSG00000104447 ENSG00000046653 ENSG00000119401 ENSG00000109756 ENSG00000010818 ENSG00000140262 ENSG00000153048
TargetScan, miRanda-mirSVR, Pita, Validated Targets	16	ENSG00000068305 ENSG00000189079 ENSG00000108946 ENSG00000118513 ENSG00000163347 ENSG00000076770 ENSG00000065243 ENSG00000106829 ENSG00000170365 ENSG00000178177 ENSG00000060237 ENSG00000169359 ENSG00000170852 ENSG00000073921 ENSG00000007968 ENSG00000113645
TargetScan, miRanda-mirSVR, RNA22, Validated Targets	1	ENSG00000204103
miRanda-mirSVR, Pita, RNA22, Validated Targets	1	ENSG00000184226
TargetScan, miRanda-mirSVR, Pita	1	ENSG00000114127
TargetScan, miRanda-mirSVR, Validated Targets	2	ENSG00000136404 ENSG00000106615
miRanda-mirSVR, Pita, Validated Targets	3	ENSG00000148943 ENSG00000164985 ENSG00000282637
miRanda-mirSVR, RNA22, Validated Targets	4	ENSG00000132405 ENSG00000102786 ENSG00000141219 ENSG00000150760
TargetScan, Validated Targets	3	ENSG00000106477 ENSG00000107719 ENSG00000153944
miRanda-mirSVR, RNA22	2	ENSG00000118971 ENSG00000197713
miRanda-mirSVR, Validated Targets	18	ENSG00000113048 ENSG00000198538 ENSG00000172086 ENSG00000213020 ENSG00000164867 ENSG00000167766 ENSG00000135801 ENSG00000151327 ENSG00000103351 ENSG00000205981 ENSG00000138071 ENSG00000160352 ENSG00000176953 ENSG00000176853 ENSG00000109790 ENSG00000168438 ENSG00000133138 ENSG00000155016
RNA22, Validated Targets	2	ENSG00000118898 ENSG00000119950
miRanda-mirSVR	2	ENSG00000183206 ENSG00000234585
RNA22	3	ENSG00000157216 ENSG00000127124 ENSG00000146112
Validated Targets	13	ENSG00000109471 ENSG00000171530 ENSG00000141682 ENSG00000027697 ENSG00000096070 ENSG00000151090 ENSG00000095002 ENSG00000076242 ENSG00000177606 ENSG00000136997 ENSG00000007908 ENSG00000166949 ENSG00000173391
miR-145-5p
Tools	Total	Ensembl Gene ID
Pita, RNA22, TargetScan, miRanda-mirSVR, Validated Targets	9	ENSG00000196935 ENSG00000067955 ENSG00000139116 ENSG00000102554 ENSG00000112419 ENSG00000163513 ENSG00000124782 ENSG00000196586 ENSG00000106484
Pita, TargetScan, miRanda-mirSVR, Validated Targets	10	ENSG00000157554 ENSG00000105855 ENSG00000143549 ENSG00000170558 ENSG00000138814 ENSG00000176105 ENSG00000148700 ENSG00000111859 ENSG00000198561 ENSG00000166949
RNA22, TargetScan, miRanda-mirSVR, Validated Targets	4	ENSG00000138594 ENSG00000189043 ENSG00000001626 ENSG00000213281
Pita RNA22 TargetScan Validated Targets	1	ENSG00000140443
Pita RNA22 Validated Targets miRanda-mirSVR	2	ENSG00000155760 ENSG00000274211
Pita TargetScan miRanda-mirSVR	1	ENSG00000106993
TargetScan Validated Targets miRanda-mirSVR	5	ENSG00000151694 ENSG00000178562 ENSG00000169047 ENSG00000113282 ENSG00000197045
RNA22 TargetScan Validated Targets	5	ENSG00000128567 ENSG00000136826 ENSG00000130669 ENSG00000078399 ENSG00000185591
Pita Validated Targets miRanda-mirSVR	1	ENSG00000185950
RNA22 Validated Targets miRanda-mirSVR	6	ENSG00000119979 ENSG00000112297 ENSG00000146648 ENSG00000150455 ENSG00000135052 ENSG00000149948
TargetScan Validated Targets	5	ENSG00000100201 ENSG00000108984 ENSG00000146386 ENSG00000203727 ENSG00000110367
RNA22 miRanda-mirSVR	1	ENSG00000170959
Validated Targets miRanda-mirSVR	4	ENSG00000185499 ENSG00000163719 ENSG00000136997 ENSG00000180329
RNA22 Validated Targets	7	ENSG00000116016 ENSG00000131196 ENSG00000183762 ENSG00000124762 ENSG00000166333 ENSG00000130635 ENSG00000188001
RNA22	3	ENSG00000268043 ENSG00000083457 ENSG00000221986
Validated Targets	11	ENSG00000233911 ENSG00000135446 ENSG00000157764 ENSG00000185155 ENSG00000163517 ENSG00000160049 ENSG00000166323 ENSG00000174007 ENSG00000108602 ENSG00000235068 ENSG00000184117
miR-21-5p
Tools	Total	Ensembl Gene ID
Pita, RNA22, TargetScan, miRanda-mirSVR, Validated Targets	6	ENSG00000156299 ENSG00000120708 ENSG00000101384 ENSG00000123124 ENSG00000182568 ENSG00000172575
Pita, TargetScan, miRanda-mirSVR, Validated Targets	9	ENSG00000111961 ENSG00000136158 ENSG00000117560 ENSG00000115009 ENSG00000143878 ENSG00000122707 ENSG00000100234 ENSG00000163513 ENSG00000185652
RNA22, TargetScan, miRanda-mirSVR, Validated Targets	3	ENSG00000168610 ENSG00000162599 ENSG00000092871
Pita, RNA22, miRanda-mirSVR, Validated Targets	1	ENSG00000197579
TargetScan, miRanda-mirSVR, Validated Targets	4	ENSG00000159388 ENSG00000099810 ENSG00000134086 ENSG00000164045
RNA22, miRanda-mirSVR, Validated Targets	2	ENSG00000090339 ENSG00000120868
TargetScan, Validated Targets	1	ENSG00000034152
miRanda-mirSVR, Validated Targets	9	ENSG00000111328 ENSG00000138593 ENSG00000143507 ENSG00000125538 ENSG00000206075 ENSG00000163661 ENSG00000169905 ENSG00000163536 ENSG00000164120
RNA22, Validated Targets	6	ENSG00000120885 ENSG00000116641 ENSG00000118503 ENSG00000171862 ENSG00000147459 ENSG00000084093
RNA22	5	ENSG00000171115 ENSG00000186638 ENSG00000108306 ENSG00000164434 ENSG00000185905
Validated Targets	29	ENSG00000087245 ENSG00000283100 ENSG00000163823 ENSG00000169245 ENSG00000077147 ENSG00000178951 ENSG00000105221 ENSG00000231617 ENSG00000108179 ENSG00000229396 ENSG00000204209 ENSG00000131788 ENSG00000172936 ENSG00000206206 ENSG00000127616 ENSG00000140443 ENSG00000171863 ENSG00000113916 ENSG00000140416 ENSG00000136997 ENSG00000112715 ENSG00000116062 ENSG00000283094 ENSG00000136986 ENSG00000068903…
miR-21-5p
Tools	Total	Ensembl Gene ID
Pita, RNA22, TargetScan, miRanda-mirSVR, Validated Targets	6	ENSG00000156299 ENSG00000120708 ENSG00000101384 ENSG00000123124 ENSG00000182568 ENSG00000172575
Pita, TargetScan, miRanda-mirSVR, Validated Targets	9	ENSG00000111961 ENSG00000136158 ENSG00000117560 ENSG00000115009 ENSG00000143878 ENSG00000122707 ENSG00000100234 ENSG00000163513 ENSG00000185652
RNA22, TargetScan, miRanda-mirSVR, Validated Targets	3	ENSG00000168610 ENSG00000162599 ENSG00000092871
Pita, RNA22, miRanda-mirSVR, Validated Targets	1	ENSG00000197579
TargetScan, miRanda-mirSVR, Validated Targets	4	ENSG00000159388 ENSG00000099810 ENSG00000134086 ENSG00000164045
RNA22, miRanda-mirSVR, Validated Targets	2	ENSG00000090339 ENSG00000120868
TargetScan, Validated Targets	1	ENSG00000034152
miRanda-mirSVR, Validated Targets	9	ENSG00000111328 ENSG00000138593 ENSG00000143507 ENSG00000125538 ENSG00000206075 ENSG00000163661 ENSG00000169905 ENSG00000163536 ENSG00000164120
RNA22, Validated Targets	6	ENSG00000120885 ENSG00000116641 ENSG00000118503 ENSG00000171862 ENSG00000147459 ENSG00000084093
RNA22	5	ENSG00000171115 ENSG00000186638 ENSG00000108306 ENSG00000164434 ENSG00000185905
Validated Targets	29	ENSG00000087245 ENSG00000283100 ENSG00000163823 ENSG00000169245 ENSG00000077147 ENSG00000178951 ENSG00000105221 ENSG00000231617 ENSG00000108179 ENSG00000229396 ENSG00000204209 ENSG00000131788 ENSG00000172936 ENSG00000206206 ENSG00000127616 ENSG00000140443 ENSG00000171863 ENSG00000113916 ENSG00000140416 ENSG00000136997 ENSG00000112715 ENSG00000116062 ENSG00000283094 ENSG00000136986 ENSG00000068903…
miR-34a-5p
Tools	Total	Ensembl Gene ID
Pita, RNA22, TargetScan, miRanda-mirSVR, Validated Targets	20	ENSG00000167601 ENSG00000114861 ENSG00000134323 ENSG00000196277 ENSG00000180447 ENSG00000101384 ENSG00000169032 ENSG00000220205 ENSG00000175592 ENSG00000084676 ENSG00000151726 ENSG00000136826 ENSG00000105976 ENSG00000138795 ENSG00000033170 ENSG00000068366 ENSG00000149480 ENSG00000112242 ENSG00000134250 ENSG00000134852
Pita, TargetScan, miRanda-mirSVR, Validated Targets	1	ENSG00000109586
RNA22, TargetScan, miRanda-mirSVR, Validated Targets	7	ENSG00000100284 ENSG00000110092 ENSG00000198625 ENSG00000116478 ENSG00000204569 ENSG00000106089 ENSG00000100811
RNA22, TargetScan, Validated Targets	2	ENSG00000171791 ENSG00000088538
Pita, miRanda-mirSVR, Validated Targets	2	ENSG00000198060 ENSG00000275555
RNA22, miRanda-mirSVR, Validated Targets	10	ENSG00000213401 ENSG00000089685 ENSG00000197172 ENSG00000197122 ENSG00000272398 ENSG00000168646 ENSG00000114956 ENSG00000124216 ENSG00000197111 ENSG00000221867
miRanda-mirSVR, Validated Targets	5	ENSG00000238104 ENSG00000231737 ENSG00000235291 ENSG00000230995 ENSG00000105835
RNA22, Validated Targets	18	ENSG00000137673 ENSG00000141510 ENSG00000135446 ENSG00000172216 ENSG00000111704 ENSG00000181449 ENSG00000115085 ENSG00000165168 ENSG00000166439 ENSG00000143473 ENSG00000026508 ENSG00000101144 ENSG00000134962 ENSG00000147889 ENSG00000169083 ENSG00000158470 ENSG00000101412 ENSG00000112576
RNA22	17	ENSG00000221869 ENSG00000185664 ENSG00000134061 ENSG00000005893 ENSG00000198856 ENSG00000164919 ENSG00000171612 ENSG00000154822 ENSG00000126456 ENSG00000183542 ENSG00000006756 ENSG00000133114 ENSG00000279261 ENSG00000128191 ENSG00000143368 ENSG00000187715 ENSG00000124541
Validated Targets	5	ENSG00000233911 ENSG00000133731 ENSG00000206454 ENSG00000237582 ENSG00000204531
miR-29a-3p
Tools	Total	Ensembl Gene ID
Pita, RNA22, TargetScan, miRanda-mirSVR, Validated Targets	8	ENSG00000017427 ENSG00000119772 ENSG00000166147 ENSG00000204262 ENSG00000162599 ENSG00000163638 ENSG00000106348 ENSG00000145675
Pita, TargetScan, miRanda-mirSVR, Validated Targets	16	ENSG00000107864 ENSG00000064652 ENSG00000070831 ENSG00000187498 ENSG00000139372 ENSG00000101782 ENSG00000134323 ENSG00000128016 ENSG00000076604 ENSG00000136826 ENSG00000118689 ENSG00000171862 ENSG00000082258 ENSG00000118971 ENSG00000059728 ENSG00000143384
RNA22, TargetScan, miRanda-mirSVR, Validated Targets	8	ENSG00000113083 ENSG00000132780 ENSG00000088808 ENSG00000097046 ENSG00000118503 ENSG00000168769 ENSG00000103855 ENSG00000187605
Pita, RNA22, Validated Targets, TargetScan	1	ENSG00000105810
TargetScan, miRanda-mirSVR, Validated Targets	5	ENSG00000112297 ENSG00000113140 ENSG00000138336 ENSG00000175445 ENSG00000088305
Pita, TargetScan, Validated Targets	2	ENSG00000087245 ENSG00000112419
RNA22, TargetScan, Validated Targets	1	ENSG00000134531
RNA22, miRanda-mirSVR, Validated Targets	1	ENSG00000086548
Pita, RNA22, Validated Targets	1	ENSG00000173402
TargetScan, Validated Targets	4	ENSG00000091409 ENSG00000137809 ENSG00000184047 ENSG00000159461
miRanda-mirSVR, Validated Targets	3	ENSG00000123374 ENSG00000170542 ENSG00000131650
Pita, Validated Targets	1	ENSG00000266028
RNA22, Validated Targets	4	ENSG00000186193 ENSG00000135821 ENSG00000110092 ENSG00000171791
miRanda-mirSVR	2	ENSG00000170647 ENSG00000132394
RNA22	3	ENSG00000010818 ENSG00000183844 ENSG00000204438
Validated Targets	15	ENSG00000130816 ENSG00000097007 ENSG00000135446 ENSG00000123243 ENSG00000160307 ENSG00000123500 ENSG00000119699 ENSG00000132341 ENSG00000145423 ENSG00000213585 ENSG00000171564 ENSG00000125810 ENSG00000171557 ENSG00000113742 ENSG00000107984
miR-125b-5p
Tools	Total	Ensembl Gene ID
Pita, RNA22, TargetScan, miRanda-mirSVR, Validated Targets	9	ENSG00000104081 ENSG00000117676 ENSG00000112062 ENSG00000030110 ENSG00000123411 ENSG00000187772 ENSG00000114626 ENSG00000179361 ENSG00000177239
Pita, TargetScan, miRanda-mirSVR, Validated Targets	10	ENSG00000057657 ENSG00000133121 ENSG00000166224 ENSG00000119541 ENSG00000065882 ENSG00000112242 ENSG00000138792 ENSG00000101266 ENSG00000164938 ENSG00000143384
RNA22, TargetScan, miRanda-mirSVR, Validated Targets	7	ENSG00000137265 ENSG00000065361 ENSG00000160712 ENSG00000118503 ENSG00000168769 ENSG00000168256 ENSG00000019186
Pita, RNA22, TargetScan, Validated Targets	2	ENSG00000169926 ENSG00000134954
TargetScan, miRanda-mirSVR, Validated Targets	10	ENSG00000106780 ENSG00000067955 ENSG00000066468 ENSG00000132155 ENSG00000187531 ENSG00000107798 ENSG00000161405 ENSG00000172531 ENSG00000131914 ENSG00000159399
RNA22, TargetScan, Validated Targets	1	ENSG00000007968
Pita, miRanda-mirSVR, Validated Targets	1	ENSG00000281877
RNA22, miRanda-mirSVR, Validated Targets	3	ENSG00000141510 ENSG00000108622 ENSG00000130427
TargetScan, Validated Targets	7	ENSG00000139318 ENSG00000111424 ENSG00000116017 ENSG00000141736 ENSG00000187266 ENSG00000185000 ENSG00000129473
RNA22, miRanda-mirSVR	1	ENSG00000133816
miRanda-mirSVR, Validated Targets	3	ENSG00000180228 ENSG00000137745 ENSG00000100983
RNA22, Validated Targets	11	ENSG00000069399 ENSG00000149823 ENSG00000140538 ENSG00000131788 ENSG00000111087 ENSG00000142208 ENSG00000063438 ENSG00000149948 ENSG00000105327 ENSG00000137309 ENSG00000132688
RNA22	7	ENSG00000280252 ENSG00000177150 ENSG00000214706 ENSG00000166441 ENSG00000275969 ENSG00000103710 ENSG00000119865
Validated Targets	6	ENSG00000135480 ENSG00000171608 ENSG00000282899 ENSG00000030419 ENSG00000151665 ENSG00000059728
miR-124-3p
Tools	Total	Ensembl Gene ID
Pita, RNA22, TargetScan, miRanda-mirSVR, Validated Targets	10	ENSG00000150093 ENSG00000144579 ENSG00000135862 ENSG00000101384 ENSG00000177105 ENSG00000111145 ENSG00000113580 ENSG00000245848 ENSG00000118971 ENSG00000134852
Pita, TargetScan, miRanda-mirSVR, Validated Targets	11	ENSG00000120251 ENSG00000135535 ENSG00000019549 ENSG00000166025 ENSG00000011304 ENSG00000151623 ENSG00000026025 ENSG00000049245 ENSG00000140575 ENSG00000106546 ENSG00000121039
RNA22, TargetScan, miRanda-mirSVR, Validated Targets	7	ENSG00000102158 ENSG00000148248 ENSG00000167315 ENSG00000012660 ENSG00000134318 ENSG00000259207 ENSG00000126458
Pita, RNA22, miRanda-mirSVR, Validated Targets	3	ENSG00000118523 ENSG00000131196 ENSG00000125675
TargetScan, miRanda-mirSVR, Validated Targets	11	ENSG00000105974 ENSG00000173039 ENSG00000168610 ENSG00000135446 ENSG00000177697 ENSG00000106462 ENSG00000137312 ENSG00000172340 ENSG00000123892 ENSG00000104881 ENSG00000090776
RNA22, TargetScan, Validated Targets	2	ENSG00000169057 ENSG00000186318
Pita, miRanda-mirSVR, Validated Targets	3	ENSG00000171735 ENSG00000122566 ENSG00000281917
RNA22, miRanda-mirSVR, Validated Targets	2	ENSG00000144802 ENSG00000160712
TargetScan, miRanda-mirSVR	1	ENSG00000106392
RNA22, TargetScan	1	ENSG00000185129
RNA22, miRanda-mirSVR	1	ENSG00000186866
miRanda-mirSVR, Validated Targets	7	ENSG00000108691 ENSG00000224740 ENSG00000123374 ENSG00000232280 ENSG00000230143 ENSG00000223654 ENSG00000176170
RNA22, Validated Targets	3	ENSG00000157514 ENSG00000105810 ENSG00000196419
miRanda-mirSVR	2	ENSG00000197142 ENSG00000104960
RNA22	5	ENSG00000143125 ENSG00000164175 ENSG00000175920 ENSG00000090432 ENSG00000131626
Validated Targets	11	ENSG00000185340 ENSG00000165060 ENSG00000185420 ENSG00000176697 ENSG00000136238 ENSG00000117152 ENSG00000137309 ENSG00000120217 ENSG00000198765 ENSG00000228630 ENSG00000084093
miR-24-3p
Tools	Total	Ensembl Gene ID
Pita, RNA22, TargetScan, miRanda-mirSVR, Validated Targets	8	ENSG00000111276 ENSG00000166987 ENSG00000142949 ENSG00000153094 ENSG00000132326 ENSG00000135503 ENSG00000119950 ENSG00000171940
Pita, TargetScan, miRanda-mirSVR, Validated Targets	3	ENSG00000127334 ENSG00000169410 ENSG00000198900
RNA22, TargetScan, miRanda-mirSVR, Validated Targets,	2	ENSG00000130669 ENSG00000256453
Pita, RNA22, TargetScan, Validated Targets	3	ENSG00000070614 ENSG00000140564 ENSG00000107957
RNA22, TargetScan, Validated Targets	7	ENSG00000112062 ENSG00000068078 ENSG00000162552 ENSG00000110917 ENSG00000126453 ENSG00000102908 ENSG00000213390
RNA22, miRanda-mirSVR, Validated Targets	13	ENSG00000007341 ENSG00000006432 ENSG00000101966 ENSG00000133313 ENSG00000102879 ENSG00000101255 ENSG00000149596 ENSG00000174059 ENSG00000197746 ENSG00000124222 ENSG00000101076 ENSG00000162736 ENSG00000104738
TargetScan, Validated Targets	1	ENSG00000157227
RNA22, miRanda-mirSVR	4	ENSG00000124813 ENSG00000011021 ENSG00000178882 ENSG00000102225
miRanda-mirSVR, Validated Targets	4	ENSG00000134970 ENSG00000136997 ENSG00000111716 ENSG00000012048
RNA22, Validated Targets	17	ENSG00000013810 ENSG00000065328 ENSG00000135446 ENSG00000164867 ENSG00000110092 ENSG00000150991 ENSG00000147889 ENSG00000171848 ENSG00000062822 ENSG00000149554 ENSG00000130741 ENSG00000134193 ENSG00000179142 ENSG00000178999 ENSG00000185104 ENSG00000130803 ENSG00000170312
TargetScan	1	ENSG00000074356
miRanda-mirSVR	1	ENSG00000275501
RNA22	8	ENSG00000116833 ENSG00000167080 ENSG00000109881 ENSG00000112578 ENSG00000167106 ENSG00000117410 ENSG00000187838 ENSG00000141505
Validated Targets	12	ENSG00000213886 ENSG00000231968 ENSG00000132646 ENSG00000145386 ENSG00000169692 ENSG00000228913 ENSG00000105329 ENSG00000282899 ENSG00000206468 ENSG00000206513 ENSG00000204103 ENSG00000143546
miR-17-5p
Tools	Total	Ensembl Gene ID
Pita, RNA22, TargetScan, miRanda-mirSVR, Validated Targets	17	ENSG00000204217 ENSG00000149308 ENSG00000168610 ENSG00000118762 ENSG00000174282 ENSG00000130164 ENSG00000105856 ENSG00000110092 ENSG00000159216 ENSG00000151322 ENSG00000142192 ENSG00000124762 ENSG00000118971 ENSG00000162434 ENSG00000166483 ENSG00000112242 ENSG00000164938
Pita, RNA22, TargetScan, miRanda-mirSVR	1	ENSG00000178764
Pita, TargetScan, miRanda-mirSVR, Validated Targets	14	ENSG00000170677 ENSG00000100644 ENSG00000139687 ENSG00000124151 ENSG00000006468 ENSG00000115963 ENSG00000176105 ENSG00000080839 ENSG00000171862 ENSG00000163513 ENSG00000106683 ENSG00000139625 ENSG00000101412 ENSG00000103479
RNA22, TargetScan, miRanda-mirSVR, Validated Targets	2	ENSG00000114166 ENSG00000160710
Pita, RNA22, TargetScan, Validated Targets	1	ENSG00000153094
Pita, RNA22, miRanda-mirSVR, Validated Targets	1	ENSG00000151490
Pita, TargetScan, miRanda-mirSVR	1	ENSG00000110171
TargetScan, miRanda-mirSVR, Validated Targets	9	ENSG00000087245 ENSG00000116016 ENSG00000108702 ENSG00000077585 ENSG00000112715 ENSG00000198053 ENSG00000115137 ENSG00000125845 ENSG00000103264
Pita, RNA22, TargetScan	1	ENSG00000168807
RNA22, TargetScan, Validated Targets	3	ENSG00000173559 ENSG00000198742 ENSG00000118260
Pita, miRanda-mirSVR, Validated Targets	2	ENSG00000283094 ENSG00000050748
RNA22, miRanda-mirSVR, Validated Targets	3	ENSG00000026103 ENSG00000239697 ENSG00000169876
RNA22, miRanda-mirSVR	3	ENSG00000148516 ENSG00000077782 ENSG00000146414
miRanda-mirSVR, Validated Targets	4	ENSG00000283277 ENSG00000170276 ENSG00000141646 ENSG00000172465
RNA22, Validated Targets	7	ENSG00000112062 ENSG00000196923 ENSG00000141510 ENSG00000105329 ENSG00000100234 ENSG00000171791 ENSG00000135679
miRanda-mirSVR	1	ENSG00000166226
RNA22	4	ENSG00000153822 ENSG00000122787 ENSG00000136492 ENSG00000183208
Validated Targets	7	ENSG00000120885 ENSG00000090339 ENSG00000081913 ENSG00000175063 ENSG00000071564 ENSG00000136997 ENSG00000116604
miR-1-3p
Tools	Total	Ensembl Gene ID
Pita, RNA22, TargetScan, miRanda-mirSVR, Validated Targets	7	ENSG00000152661 ENSG00000135903 ENSG00000166225 ENSG00000205542 ENSG00000166068 ENSG00000160710 ENSG00000125398
Pita, TargetScan, miRanda-mirSVR, Validated Targets	14	ENSG00000155760 ENSG00000114861 ENSG00000019549 ENSG00000068796 ENSG00000115414 ENSG00000176697 ENSG00000117519 ENSG00000158710 ENSG00000105976 ENSG00000182718 ENSG00000078401 ENSG00000144381 ENSG00000068024 ENSG00000134954
RNA22 TargetScan Validated Targets miRanda-mirSVR	5	ENSG00000183023 ENSG00000123700 ENSG00000111530 ENSG00000169180 ENSG00000171132
TargetScan, miRanda-mirSVR, Validated Targets	14	ENSG00000066027 ENSG00000271303 ENSG00000187514 ENSG00000198363 ENSG00000160211 ENSG00000164107 ENSG00000142657 ENSG00000141052 ENSG00000143157 ENSG00000163931 ENSG00000151239 ENSG00000120742 ENSG00000143933 ENSG00000198805
RNA22, TargetScan, Validated Targets	2	ENSG00000074181 ENSG00000002834
Pita, miRanda-mirSVR, Validated Targets	2	ENSG00000161813 ENSG00000166181
RNA22, miRanda-mirSVR, Validated Targets	2	ENSG00000169299 ENSG00000171208
TargetScan, Validated Targets	5	ENSG00000092847 ENSG00000110092 ENSG00000111786 ENSG00000147416 ENSG00000185591
Pita, miRanda-mirSVR	1	ENSG00000109171
miRanda-mirSVR, Validated Targets	2	ENSG00000141448 ENSG00000117400
RNA22, Validated Targets	1	ENSG00000170606
miRanda-mirSVR	1	ENSG00000186377
RNA22	1	ENSG00000186094
Validated Targets	16	ENSG00000180176 ENSG00000068305 ENSG00000160014 ENSG00000283184 ENSG00000169710 ENSG00000112658 ENSG00000121879 ENSG00000137193 ENSG00000099822 ENSG00000121769 ENSG00000136574 ENSG00000283181 ENSG00000245848 ENSG00000138622 ENSG00000247596 ENSG00000224807

## Sheet: Replicate 4
miR-155-5p
Tools	Total	Ensembl Gene ID
Pita, RNA22, TargetScan, miRanda-mirSVR, Validated Targets	6	ENSG00000156103 ENSG00000133703 ENSG00000046653 ENSG00000119401 ENSG00000118689 ENSG00000143995
Pita, TargetScan, miRanda-mirSVR, Validated Targets	17	ENSG00000068305 ENSG00000108406 ENSG00000189079 ENSG00000164068 ENSG00000156925 ENSG00000107560 ENSG00000172216 ENSG00000170365 ENSG00000127616 ENSG00000178177 ENSG00000156273 ENSG00000060237 ENSG00000169359 ENSG00000170852 ENSG00000164938 ENSG00000113645 ENSG00000134954
RNA22, TargetScan, miRanda-mirSVR, Validated Targets	4	ENSG00000113712 ENSG00000134686 ENSG00000159256 ENSG00000175216
Pita, RNA22, miRanda-mirSVR, Validated Targets	2	ENSG00000184226 ENSG00000006062
TargetScan, miRanda-mirSVR, Validated Targets	2	ENSG00000168918 ENSG00000167034
RNA22, TargetScan, Validated Targets	1	ENSG00000108219
Pita, miRanda-mirSVR, Validated Targets	2	ENSG00000282899 ENSG00000135018
RNA22, miRanda-mirSVR, Validated Targets	3	ENSG00000123575 ENSG00000196268 ENSG00000148229
TargetScan, Validated Targets	3	ENSG00000107957 ENSG00000106477 ENSG00000153944
miRanda-mirSVR, Validated Targets	18	ENSG00000071537 ENSG00000117155 ENSG00000139112 ENSG00000124813 ENSG00000142871 ENSG00000213020 ENSG00000164867 ENSG00000149231 ENSG00000167766 ENSG00000135801 ENSG00000144746 ENSG00000198825 ENSG00000104142 ENSG00000138071 ENSG00000145439 ENSG00000176953 ENSG00000130713 ENSG00000112110
RNA22, Validated Targets	3	ENSG00000129226 ENSG00000118898 ENSG00000005436
RNA22	4	ENSG00000143520 ENSG00000197380 ENSG00000131368 ENSG00000137871
Validated Targets	9	ENSG00000168040 ENSG00000280987 ENSG00000090339 ENSG00000096070 ENSG00000095002 ENSG00000076242 ENSG00000136997 ENSG00000007908 ENSG00000015479
miR-145-5p
Tools	Total	Ensembl Gene ID
Pita, RNA22, TargetScan, miRanda-mirSVR, Validated Targets	7	ENSG00000196935 ENSG00000067955 ENSG00000139116 ENSG00000197535 ENSG00000163513 ENSG00000124782 ENSG00000106484
Pita, TargetScan, miRanda-mirSVR, Validated Targets	9	ENSG00000157554 ENSG00000143549 ENSG00000138814 ENSG00000148700 ENSG00000108443 ENSG00000111859 ENSG00000198561 ENSG00000166949 ENSG00000114993
RNA22, TargetScan, miRanda-mirSVR, Validated Targets	5	ENSG00000189043 ENSG00000106366 ENSG00000133789 ENSG00000144746 ENSG00000213281
Pita, RNA22, miRanda-mirSVR, Validated Targets	3	ENSG00000158769 ENSG00000125821 ENSG00000176171
TargetScan, miRanda-mirSVR, Validated Targets	4	ENSG00000151694 ENSG00000169047 ENSG00000113282 ENSG00000071794
Pita, TargetScan, Validated Targets	1	ENSG00000105810
RNA22, TargetScan, Validated Targets	2	ENSG00000128567 ENSG00000078399
Pita, miRanda-mirSVR, Validated Targets	1	ENSG00000185950
RNA22, miRanda-mirSVR, Validated Targets	5	ENSG00000185008 ENSG00000132437 ENSG00000146648 ENSG00000135052 ENSG00000135679
RNA22, TargetScan	1	ENSG00000165959
TargetScan, Validated Targets	5	ENSG00000164300 ENSG00000108984 ENSG00000110367 ENSG00000112242 ENSG00000136379
Validated Targets, miRanda-mirSVR	3	ENSG00000101384 ENSG00000163719 ENSG00000180329
RNA22, Validated Targets	9	ENSG00000198074 ENSG00000170374 ENSG00000183762 ENSG00000124762 ENSG00000166333 ENSG00000115415 ENSG00000130635 ENSG00000163286 ENSG00000151247
miRanda-mirSVR	1	ENSG00000018699
RNA22	10	ENSG00000205403 ENSG00000025796 ENSG00000103657 ENSG00000180902 ENSG00000141551 ENSG00000198039 ENSG00000161914 ENSG00000124205 ENSG00000167588 ENSG00000122779
Validated Targets	16	ENSG00000135446 ENSG00000157764 ENSG00000185155 ENSG00000160049 ENSG00000111704 ENSG00000151883 ENSG00000166323 ENSG00000230336 ENSG00000171855 ENSG00000108602 ENSG00000011009 ENSG00000235068 ENSG00000184117 ENSG00000237582 ENSG00000229094 ENSG00000196611
miR-21-5p
Tools	Total	Ensembl Gene ID
Pita RNA22 TargetScan Validated Targets miRanda-mirSVR	3	ENSG00000156299 ENSG00000101665 ENSG00000172575
Pita TargetScan Validated Targets miRanda-mirSVR	10	ENSG00000168811 ENSG00000111961 ENSG00000115009 ENSG00000143878 ENSG00000181449 ENSG00000122707 ENSG00000100234 ENSG00000081189 ENSG00000169564 ENSG00000134532
RNA22 TargetScan Validated Targets miRanda-mirSVR	2	ENSG00000092871 ENSG00000115310
TargetScan Validated Targets miRanda-mirSVR	5	ENSG00000186106 ENSG00000145715 ENSG00000099810 ENSG00000095002 ENSG00000164045
RNA22 Validated Targets miRanda-mirSVR	4	ENSG00000090339 ENSG00000146648 ENSG00000120889 ENSG00000185591
RNA22 miRanda-mirSVR	1	ENSG00000040933
Validated Targets miRanda-mirSVR	8	ENSG00000143514 ENSG00000138593 ENSG00000125538 ENSG00000073282 ENSG00000069702 ENSG00000169905 ENSG00000163536 ENSG00000164120
RNA22 Validated Targets	5	ENSG00000124151 ENSG00000120885 ENSG00000116641 ENSG00000152409 ENSG00000147459
miRanda-mirSVR	1	ENSG00000108094
RNA22	3	ENSG00000204231 ENSG00000133475 ENSG00000198208
Validated Targets	33	ENSG00000169245 ENSG00000178951 ENSG00000163914 ENSG00000105221 ENSG00000231617 ENSG00000108179 ENSG00000229396 ENSG00000118526 ENSG00000124831 ENSG00000131788 ENSG00000184216 ENSG00000172936 ENSG00000206206 ENSG00000141736 ENSG00000140443 ENSG00000171863 ENSG00000227046 ENSG00000100985 ENSG00000113916 ENSG00000112715 ENSG00000136997 ENSG00000282899 ENSG00000283094 ENSG00000068903 ENSG00000172062…
miR-34a-5p
Tools	Total	Ensembl Gene ID
Pita, RNA22, TargetScan, miRanda-mirSVR, Validated Targets	19	ENSG00000167601 ENSG00000114861 ENSG00000134323 ENSG00000196277 ENSG00000180447 ENSG00000101384 ENSG00000169032 ENSG00000220205 ENSG00000067715 ENSG00000175592 ENSG00000084676 ENSG00000151726 ENSG00000136826 ENSG00000105976 ENSG00000134853 ENSG00000112242 ENSG00000134250 ENSG00000134852 ENSG00000148400
Pita, TargetScan, miRanda-mirSVR, Validated Targets	1	ENSG00000109586
RNA22, TargetScan, miRanda-mirSVR, Validated Targets	8	ENSG00000100284 ENSG00000134333 ENSG00000198625 ENSG00000116478 ENSG00000204569 ENSG00000106089 ENSG00000101076 ENSG00000100811
Pita, RNA22, miRanda-mirSVR, Validated Targets	1	ENSG00000118513
TargetScan, miRanda-mirSVR, Validated Targets	2	ENSG00000163083 ENSG00000109321
Pita, TargetScan, Validated Targets	1	ENSG00000125084
RNA22, TargetScan, Validated Targets	1	ENSG00000171791
Pita, miRanda-mirSVR, Validated Targets	1	ENSG00000275555
RNA22, miRanda-mirSVR, Validated Targets	11	ENSG00000089685 ENSG00000187531 ENSG00000096717 ENSG00000272398 ENSG00000168646 ENSG00000124216 ENSG00000111348 ENSG00000197111 ENSG00000221867 ENSG00000102962 ENSG00000268606
RNA22, TargetScan	1	ENSG00000135974
RNA22, miRanda-mirSVR	2	ENSG00000167004 ENSG00000116922
miRanda-mirSVR, Validated Targets	5	ENSG00000238104 ENSG00000227804 ENSG00000131015 ENSG00000230995 ENSG00000105835
RNA22, Validated Targets	14	ENSG00000141510 ENSG00000006432 ENSG00000198910 ENSG00000111704 ENSG00000181449 ENSG00000115085 ENSG00000143473 ENSG00000112715 ENSG00000101144 ENSG00000147889 ENSG00000169083 ENSG00000158470 ENSG00000112576 ENSG00000164327
miRanda-mirSVR	2	ENSG00000276572 ENSG00000237413
RNA22	16	ENSG00000144589 ENSG00000101782 ENSG00000160993 ENSG00000163093 ENSG00000059378 ENSG00000267206 ENSG00000109846 ENSG00000136155 ENSG00000100503 ENSG00000132670 ENSG00000118946 ENSG00000022355 ENSG00000100478 ENSG00000185442 ENSG00000154914 ENSG00000155229
Validated Targets	6	ENSG00000233911 ENSG00000133731 ENSG00000230336 ENSG00000206454 ENSG00000235068 ENSG00000237582
miR-29a-3p
Tools	Total	Ensembl Gene ID
Pita RNA22 TargetScan Validated Targets miRanda-mirSVR	11	ENSG00000119772 ENSG00000130508 ENSG00000204262 ENSG00000162599 ENSG00000105856 ENSG00000163638 ENSG00000106348 ENSG00000170836 ENSG00000145675 ENSG00000100697 ENSG00000168542
Pita, TargetScan, miRanda-mirSVR, Validated Targets	17	ENSG00000107864 ENSG00000134871 ENSG00000187498 ENSG00000101782 ENSG00000134323 ENSG00000128016 ENSG00000076604 ENSG00000136826 ENSG00000158022 ENSG00000118689 ENSG00000137267 ENSG00000082258 ENSG00000283094 ENSG00000118971 ENSG00000059728 ENSG00000143384 ENSG00000186318
Pita, RNA22, TargetScan, Validated Targets	2	ENSG00000173402 ENSG00000105810
Pita, TargetScan, Validated Targets	4	ENSG00000087245 ENSG00000110987 ENSG00000282873 ENSG00000266028
RNA22, miRanda-mirSVR, Validated Targets	9	ENSG00000113083 ENSG00000086548 ENSG00000132780 ENSG00000088808 ENSG00000097046 ENSG00000118503 ENSG00000133466 ENSG00000103855 ENSG00000134755
miRanda-mirSVR, Validated Targets	7	ENSG00000112297 ENSG00000113140 ENSG00000167333 ENSG00000138336 ENSG00000112715 ENSG00000131650 ENSG00000175445
RNA22, Validated Targets	5	ENSG00000164604 ENSG00000135821 ENSG00000134531 ENSG00000110092 ENSG00000171791
miRanda-mirSVR	6	ENSG00000163319 ENSG00000205838 ENSG00000069424 ENSG00000132388 ENSG00000147676 ENSG00000163017
RNA22	3	ENSG00000177000 ENSG00000130287 ENSG00000131462
Validated Targets	15	ENSG00000130816 ENSG00000137809 ENSG00000097007 ENSG00000123243 ENSG00000160307 ENSG00000123500 ENSG00000119699 ENSG00000132341 ENSG00000184047 ENSG00000213585 ENSG00000159461 ENSG00000171564 ENSG00000171557 ENSG00000113742 ENSG00000107984
miR-125b-5p
Tools	Total	Ensembl Gene ID
Pita, RNA22, TargetScan, miRanda-mirSVR, Validated Targets	10	ENSG00000104081 ENSG00000117676 ENSG00000030110 ENSG00000123411 ENSG00000187772 ENSG00000114626 ENSG00000107443 ENSG00000179361 ENSG00000196498 ENSG00000177239
Pita, TargetScan, miRanda-mirSVR, Validated Targets	11	ENSG00000057657 ENSG00000163577 ENSG00000133121 ENSG00000166224 ENSG00000141179 ENSG00000119541 ENSG00000065882 ENSG00000112242 ENSG00000138792 ENSG00000101266 ENSG00000143384
RNA22, TargetScan, miRanda-mirSVR, Validated Targets	8	ENSG00000137265 ENSG00000065361 ENSG00000160712 ENSG00000118503 ENSG00000168769 ENSG00000168256 ENSG00000019186 ENSG00000179776
Pita, RNA22, TargetScan, Validated Targets	3	ENSG00000183454 ENSG00000169926 ENSG00000134954
Pita, TargetScan, miRanda-mirSVR	1	ENSG00000058673
TargetScan, miRanda-mirSVR, Validated Targets	9	ENSG00000067955 ENSG00000187840 ENSG00000132155 ENSG00000187531 ENSG00000107798 ENSG00000161405 ENSG00000172531 ENSG00000131914 ENSG00000159399
Pita, TargetScan, Validated Targets	1	ENSG00000171791
Pita, miRanda-mirSVR, Validated Targets	1	ENSG00000281877
RNA22, miRanda-mirSVR, Validated Targets	4	ENSG00000141510 ENSG00000108622 ENSG00000130427 ENSG00000147889
TargetScan, Validated Targets	4	ENSG00000139318 ENSG00000111424 ENSG00000185000 ENSG00000129473
RNA22, miRanda-mirSVR	1	ENSG00000176771
miRanda-mirSVR, Validated Targets	3	ENSG00000180228 ENSG00000137745 ENSG00000100983
Pita, Validated Targets	1	ENSG00000275746
RNA22, Validated Targets	9	ENSG00000069399 ENSG00000149823 ENSG00000140538 ENSG00000131788 ENSG00000142208 ENSG00000063438 ENSG00000149948 ENSG00000105327 ENSG00000132688
RNA22	6	ENSG00000167191 ENSG00000180921 ENSG00000116237 ENSG00000136141 ENSG00000123268 ENSG00000179909
Validated Targets	6	ENSG00000135480 ENSG00000171608 ENSG00000282899 ENSG00000030419 ENSG00000151665 ENSG00000059728
miR-124-3p
Tools	Total	Ensembl Gene ID
Pita, RNA22, TargetScan, miRanda-mirSVR, Validated Targets	10	ENSG00000116132 ENSG00000150093 ENSG00000177105 ENSG00000111145 ENSG00000113580 ENSG00000169083 ENSG00000245848 ENSG00000120742 ENSG00000134852 ENSG00000067900
Pita, TargetScan, miRanda-mirSVR, Validated Targets	10	ENSG00000120251 ENSG00000112062 ENSG00000155380 ENSG00000166025 ENSG00000011304 ENSG00000151623 ENSG00000049245 ENSG00000140575 ENSG00000106546 ENSG00000121039
RNA22, TargetScan, miRanda-mirSVR, Validated Targets	8	ENSG00000102158 ENSG00000167315 ENSG00000115904 ENSG00000012660 ENSG00000113732 ENSG00000134318 ENSG00000259207 ENSG00000126458
Pita, RNA22, miRanda-mirSVR, Validated Targets	2	ENSG00000118523 ENSG00000131196
TargetScan, miRanda-mirSVR, Validated Targets	7	ENSG00000105974 ENSG00000173039 ENSG00000106462 ENSG00000067082 ENSG00000121879 ENSG00000104881 ENSG00000090776
RNA22, TargetScan, Validated Targets	2	ENSG00000169057 ENSG00000186318
Pita, miRanda-mirSVR, Validated Targets	3	ENSG00000171735 ENSG00000122566 ENSG00000281917
RNA22, miRanda-mirSVR, Validated Targets	1	ENSG00000144802
TargetScan, Validated Targets	3	ENSG00000162734 ENSG00000096717 ENSG00000162437
miRanda-mirSVR, Validated Targets	10	ENSG00000236271 ENSG00000108691 ENSG00000224740 ENSG00000123374 ENSG00000232280 ENSG00000280951 ENSG00000230143 ENSG00000206379 ENSG00000223654 ENSG00000176170
RNA22, Validated Targets	5	ENSG00000155511 ENSG00000157514 ENSG00000105810 ENSG00000196419 ENSG00000105887
RNA22	5	ENSG00000154016 ENSG00000136925 ENSG00000143067 ENSG00000135083 ENSG00000126883
Validated Targets	9	ENSG00000185340 ENSG00000165060 ENSG00000185420 ENSG00000176697 ENSG00000136238 ENSG00000120217 ENSG00000198765 ENSG00000228630 ENSG00000084093
miR-24-3p
Tools	Total	Ensembl Gene ID
Pita, RNA22, TargetScan, miRanda-mirSVR, Validated Targets	9	ENSG00000166987 ENSG00000142949 ENSG00000158796 ENSG00000153094 ENSG00000132326 ENSG00000135503 ENSG00000119950 ENSG00000186480 ENSG00000171940
Pita, TargetScan, miRanda-mirSVR, Validated Targets	3	ENSG00000127334 ENSG00000169410 ENSG00000198900
RNA22, TargetScan, miRanda-mirSVR, Validated Targets	3	ENSG00000130669 ENSG00000256453 ENSG00000188486
Pita, RNA22, TargetScan, Validated Targets	2	ENSG00000140564 ENSG00000107957
TargetScan, miRanda-mirSVR, Validated Targets	1	ENSG00000111537
RNA22, TargetScan, Validated Targets	6	ENSG00000112062 ENSG00000068078 ENSG00000162552 ENSG00000110917 ENSG00000126453 ENSG00000102908
RNA22, miRanda-mirSVR, Validated Targets	9	ENSG00000007341 ENSG00000101966 ENSG00000133313 ENSG00000149596 ENSG00000174059 ENSG00000124222 ENSG00000101076 ENSG00000162736 ENSG00000104738
RNA22, TargetScan	1	ENSG00000028528
TargetScan, Validated Targets	1	ENSG00000157227
RNA22, miRanda-mirSVR	3	ENSG00000128309 ENSG00000111859 ENSG00000186532
miRanda-mirSVR, Validated Targets	3	ENSG00000134970 ENSG00000136997 ENSG00000012048
RNA22, Validated Targets	18	ENSG00000013810 ENSG00000065328 ENSG00000164867 ENSG00000134333 ENSG00000110092 ENSG00000100292 ENSG00000150991 ENSG00000147889 ENSG00000149554 ENSG00000130741 ENSG00000134193 ENSG00000179142 ENSG00000178999 ENSG00000112242 ENSG00000185104 ENSG00000007968 ENSG00000130803 ENSG00000170312
RNA22	10	ENSG00000215440 ENSG00000143520 ENSG00000140398 ENSG00000125534 ENSG00000183760 ENSG00000139800 ENSG00000100029 ENSG00000113810 ENSG00000170779 ENSG00000105131
Validated Targets	15	ENSG00000213886 ENSG00000231968 ENSG00000132646 ENSG00000145386 ENSG00000169692 ENSG00000226898 ENSG00000228716 ENSG00000228913 ENSG00000188985 ENSG00000282899 ENSG00000206468 ENSG00000173465 ENSG00000206513 ENSG00000204103 ENSG00000143546
miR-17-5p
Tools	Total	Ensembl Gene ID
Pita, RNA22, TargetScan, miRanda-mirSVR, Validated Targets	19	ENSG00000105855 ENSG00000204217 ENSG00000149308 ENSG00000168610 ENSG00000118762 ENSG00000174282 ENSG00000130164 ENSG00000105856 ENSG00000110092 ENSG00000159216 ENSG00000151322 ENSG00000142192 ENSG00000124762 ENSG00000118971 ENSG00000162434 ENSG00000124201 ENSG00000166483 ENSG00000112242 ENSG00000164938
Pita, TargetScan, miRanda-mirSVR, Validated Targets	13	ENSG00000170677 ENSG00000139687 ENSG00000124151 ENSG00000006468 ENSG00000115963 ENSG00000176105 ENSG00000080839 ENSG00000171862 ENSG00000163513 ENSG00000106683 ENSG00000139625 ENSG00000101412 ENSG00000103479
RNA22, TargetScan, miRanda-mirSVR, Validated Targets	2	ENSG00000095383 ENSG00000160710
Pita, RNA22, TargetScan, Validated Targets	1	ENSG00000153094
Pita, RNA22, miRanda-mirSVR, Validated Targets	1	ENSG00000151490
TargetScan, miRanda-mirSVR, Validated Targets	8	ENSG00000087245 ENSG00000116016 ENSG00000108702 ENSG00000077585 ENSG00000112715 ENSG00000198053 ENSG00000125845 ENSG00000103264
RNA22, TargetScan, Validated Targets	2	ENSG00000198742 ENSG00000118260
Pita, miRanda-mirSVR, Validated Targets	2	ENSG00000283094 ENSG00000050748
RNA22, miRanda-mirSVR, Validated Targets	3	ENSG00000026103 ENSG00000239697 ENSG00000169876
TargetScan, miRanda-mirSVR	1	ENSG00000165125
RNA22, miRanda-mirSVR	4	ENSG00000154814 ENSG00000121743 ENSG00000121897 ENSG00000119541
miRanda-mirSVR, Validated Targets	4	ENSG00000283277 ENSG00000170276 ENSG00000141646 ENSG00000172465
RNA22, Validated Targets	8	ENSG00000112062 ENSG00000196923 ENSG00000141510 ENSG00000105329 ENSG00000100234 ENSG00000171791 ENSG00000135679 ENSG00000007908
miRanda-mirSVR	2	ENSG00000158691 ENSG00000136146
RNA22	4	ENSG00000140829 ENSG00000179761 ENSG00000163644 ENSG00000067191
Validated Targets	7	ENSG00000120885 ENSG00000090339 ENSG00000081913 ENSG00000175063 ENSG00000071564 ENSG00000136997 ENSG00000116604
miR-1-3p
Tools	Total	Ensembl Gene ID
Pita, RNA22, TargetScan, miRanda-mirSVR, Validated Targets	7	ENSG00000152661 ENSG00000135903 ENSG00000166225 ENSG00000205542 ENSG00000166068 ENSG00000160710 ENSG00000125398
Pita, TargetScan, miRanda-mirSVR, Validated Targets	15	ENSG00000155760 ENSG00000114861 ENSG00000019549 ENSG00000068796 ENSG00000115414 ENSG00000176697 ENSG00000117519 ENSG00000164924 ENSG00000158710 ENSG00000105976 ENSG00000182718 ENSG00000078401 ENSG00000144381 ENSG00000068024 ENSG00000134954
RNA22, TargetScan, miRanda-mirSVR, Validated Targets	5	ENSG00000183023 ENSG00000123700 ENSG00000111530 ENSG00000169180 ENSG00000171132
TargetScan, miRanda-mirSVR, Validated Targets	13	ENSG00000066027 ENSG00000271303 ENSG00000187514 ENSG00000198363 ENSG00000160211 ENSG00000164107 ENSG00000142657 ENSG00000141052 ENSG00000143157 ENSG00000151239 ENSG00000120742 ENSG00000143933 ENSG00000198805
RNA22, TargetScan, Validated Targets	2	ENSG00000074181 ENSG00000002834
Pita, miRanda-mirSVR, Validated Targets	2	ENSG00000161813 ENSG00000166181
RNA22, miRanda-mirSVR, Validated Targets	3	ENSG00000169299 ENSG00000171208 ENSG00000180509
TargetScan, miRanda-mirSVR	2	ENSG00000188959 ENSG00000136937
TargetScan, Validated Targets	5	ENSG00000092847 ENSG00000111786 ENSG00000110693 ENSG00000147416 ENSG00000185591
Pita, miRanda-mirSVR	1	ENSG00000109171
RNA22, miRanda-mirSVR	1	ENSG00000197430
miRanda-mirSVR, Validated Targets	2	ENSG00000141448 ENSG00000117400
miRanda-mirSVR	1	ENSG00000106638
RNA22	1	ENSG00000140093
Validated Targets	16	ENSG00000180176 ENSG00000160014 ENSG00000283184 ENSG00000169710 ENSG00000112658 ENSG00000121879 ENSG00000276616 ENSG00000137193 ENSG00000099822 ENSG00000121769 ENSG00000136574 ENSG00000283181 ENSG00000245848 ENSG00000138622 ENSG00000247596 ENSG00000224807

## Sheet: Replicate 5
miR-155-5p
Tools	Total	Ensembl Gene ID
Pita, RNA22, TargetScan, miRanda-mirSVR, Validated Targets	6	ENSG00000156103 ENSG00000104447 ENSG00000008083 ENSG00000109756 ENSG00000143995 ENSG00000153048
Pita, TargetScan, miRanda-mirSVR, Validated Targets	11	ENSG00000068305 ENSG00000164068 ENSG00000145555 ENSG00000065243 ENSG00000170365 ENSG00000121297 ENSG00000169359 ENSG00000166483 ENSG00000170852 ENSG00000164938 ENSG00000113645
RNA22, TargetScan, miRanda-mirSVR, Validated Targets	5	ENSG00000113712 ENSG00000055208 ENSG00000159256 ENSG00000148634 ENSG00000175216
Pita, RNA22, miRanda-mirSVR, Validated Targets	2	ENSG00000184226 ENSG00000006062
TargetScan, miRanda-mirSVR, Validated Targets	5	ENSG00000115548 ENSG00000146587 ENSG00000136404 ENSG00000065534 ENSG00000143845
Pita, TargetScan, Validated Targets	1	ENSG00000198740
RNA22, TargetScan, Validated Targets	1	ENSG00000108219
Pita, miRanda-mirSVR, Validated Targets	1	ENSG00000135018
RNA22, miRanda-mirSVR, Validated Targets	1	ENSG00000132405
TargetScan, miRanda-mirSVR	1	ENSG00000180787
TargetScan, Validated Targets	5	ENSG00000134982 ENSG00000102755 ENSG00000134698 ENSG00000162105 ENSG00000153944
miRanda-mirSVR, Validated Targets	19	ENSG00000071537 ENSG00000113048 ENSG00000184557 ENSG00000144891 ENSG00000142871 ENSG00000110660 ENSG00000277140 ENSG00000144746 ENSG00000005194 ENSG00000120756 ENSG00000163939 ENSG00000138071 ENSG00000160352 ENSG00000113916 ENSG00000105894 ENSG00000111711 ENSG00000130713 ENSG00000071539 ENSG00000155016
RNA22, Validated Targets	1	ENSG00000005436
miRanda-mirSVR	5	ENSG00000106780 ENSG00000140479 ENSG00000115520 ENSG00000147003 ENSG00000151790
Validated Targets	12	ENSG00000168040 ENSG00000174500 ENSG00000185305 ENSG00000027697 ENSG00000090339 ENSG00000131724 ENSG00000172936 ENSG00000095002 ENSG00000078401 ENSG00000166949 ENSG00000169021 ENSG00000162692
miR-145-5p
Tools	Total	Ensembl Gene ID
Pita, RNA22, TargetScan, miRanda-mirSVR, Validated Targets	3	ENSG00000139116 ENSG00000124782 ENSG00000113742
Pita, TargetScan, miRanda-mirSVR, Validated Targets	8	ENSG00000091879 ENSG00000157554 ENSG00000143549 ENSG00000138814 ENSG00000176105 ENSG00000148700 ENSG00000111859 ENSG00000166949
RNA22, TargetScan, miRanda-mirSVR, Validated Targets	4	ENSG00000138594 ENSG00000133789 ENSG00000144746 ENSG00000213281
Pita, RNA22, miRanda-mirSVR, Validated Targets	4	ENSG00000155760 ENSG00000274211 ENSG00000125821 ENSG00000176171
TargetScan, miRanda-mirSVR, Validated Targets	6	ENSG00000117362 ENSG00000000003 ENSG00000178562 ENSG00000113282 ENSG00000197045 ENSG00000071794
Pita, TargetScan, Validated Targets	1	ENSG00000105810
RNA22, TargetScan, Validated Targets	4	ENSG00000128567 ENSG00000136826 ENSG00000130669 ENSG00000124920
Pita, miRanda-mirSVR, Validated Targets	4	ENSG00000274229 ENSG00000175348 ENSG00000185950 ENSG00000151665
RNA22, miRanda-mirSVR, Validated Targets	7	ENSG00000185008 ENSG00000112297 ENSG00000142623 ENSG00000146648 ENSG00000150455 ENSG00000135679 ENSG00000106268
TargetScan, Validated Targets	6	ENSG00000164300 ENSG00000146386 ENSG00000203727 ENSG00000110367 ENSG00000067900 ENSG00000136379
RNA22, miRanda-mirSVR	1	ENSG00000122034
Validated Targets, miRanda-mirSVR	4	ENSG00000196937 ENSG00000101384 ENSG00000136997 ENSG00000281459
RNA22, Validated Targets	8	ENSG00000116016 ENSG00000198074 ENSG00000181449 ENSG00000170374 ENSG00000124762 ENSG00000166333 ENSG00000115415 ENSG00000204531
miRanda-mirSVR	1	ENSG00000214548
RNA22	7	ENSG00000105523 ENSG00000086827 ENSG00000007216 ENSG00000131864 ENSG00000144847 ENSG00000105650 ENSG00000068878
Validated Targets	11	ENSG00000157227 ENSG00000135480 ENSG00000135446 ENSG00000185155 ENSG00000160049 ENSG00000174007 ENSG00000171855 ENSG00000112715 ENSG00000108602 ENSG00000237582 ENSG00000229094
miR-21-5p
Tools	Total	Ensembl Gene ID
Pita, RNA22, TargetScan, miRanda-mirSVR, Validated Targets	5	ENSG00000156299 ENSG00000120708 ENSG00000101384 ENSG00000147862 ENSG00000172575
Pita, TargetScan, miRanda-mirSVR, Validated Targets	11	ENSG00000168811 ENSG00000180667 ENSG00000111961 ENSG00000136158 ENSG00000115009 ENSG00000143878 ENSG00000181449 ENSG00000122707 ENSG00000100234 ENSG00000169564 ENSG00000134532
RNA22, TargetScan, miRanda-mirSVR, Validated Targets	4	ENSG00000168610 ENSG00000162599 ENSG00000092871 ENSG00000115310
RNA22, TargetScan, miRanda-mirSVR	1	ENSG00000120137
TargetScan, miRanda-mirSVR, Validated Targets	4	ENSG00000159388 ENSG00000099810 ENSG00000165119 ENSG00000164045
RNA22, TargetScan, Validated Targets	1	ENSG00000171791
RNA22, miRanda-mirSVR, Validated Targets	4	ENSG00000090339 ENSG00000120889 ENSG00000120868 ENSG00000185591
TargetScan, Validated Targets	2	ENSG00000034152 ENSG00000110422
miRanda-mirSVR, Validated Targets	8	ENSG00000143514 ENSG00000143507 ENSG00000125538 ENSG00000109805 ENSG00000073282 ENSG00000069702 ENSG00000125965 ENSG00000163536
RNA22, Validated Targets	3	ENSG00000124151 ENSG00000147459 ENSG00000181555
miRanda-mirSVR	1	ENSG00000136634
RNA22	7	ENSG00000165716 ENSG00000107954 ENSG00000065534 ENSG00000125571 ENSG00000164465 ENSG00000167346 ENSG00000188803
Validated Targets	28	ENSG00000087245 ENSG00000169245 ENSG00000163823 ENSG00000178951 ENSG00000105221 ENSG00000231617 ENSG00000229396 ENSG00000124831 ENSG00000172936 ENSG00000206206 ENSG00000275349 ENSG00000140443 ENSG00000171863 ENSG00000156976 ENSG00000113916 ENSG00000140416 ENSG00000136997 ENSG00000128512 ENSG00000136986 ENSG00000068903 ENSG00000172062 ENSG00000122176 ENSG00000140350 ENSG00000101412 ENSG00000007968…
miR-34a-5p
Tools	Total	Ensembl Gene ID
Pita, RNA22, TargetScan, miRanda-mirSVR, Validated Targets	13	ENSG00000167601 ENSG00000196277 ENSG00000101384 ENSG00000067715 ENSG00000175592 ENSG00000175305 ENSG00000084676 ENSG00000151726 ENSG00000136826 ENSG00000105976 ENSG00000162734 ENSG00000033170 ENSG00000134853
Pita, RNA22, TargetScan, miRanda-mirSVR	1	ENSG00000152785
Pita, TargetScan, miRanda-mirSVR, Validated Targets	1	ENSG00000109586
RNA22, TargetScan, miRanda-mirSVR, Validated Targets	8	ENSG00000100284 ENSG00000134333 ENSG00000160712 ENSG00000182578 ENSG00000198625 ENSG00000204569 ENSG00000106089 ENSG00000101076
Pita, RNA22, miRanda-mirSVR, Validated Targets	1	ENSG00000118513
Pita, TargetScan, Validated Targets	1	ENSG00000125084
RNA22, TargetScan, Validated Targets	3	ENSG00000171791 ENSG00000088538 ENSG00000105810
RNA22, miRanda-mirSVR, Validated Targets	8	ENSG00000197172 ENSG00000197122 ENSG00000099204 ENSG00000272398 ENSG00000124216 ENSG00000113721 ENSG00000197111 ENSG00000221867
RNA22, miRanda-mirSVR	4	ENSG00000115295 ENSG00000145012 ENSG00000173421 ENSG00000116922
miRanda-mirSVR, Validated Targets	5	ENSG00000206489 ENSG00000131015 ENSG00000235291 ENSG00000230995 ENSG00000105835
RNA22, Validated Targets	25	ENSG00000137673 ENSG00000123080 ENSG00000112297 ENSG00000141510 ENSG00000006432 ENSG00000135446 ENSG00000145242 ENSG00000198910 ENSG00000172216 ENSG00000111704 ENSG00000181449 ENSG00000115085 ENSG00000165168 ENSG00000166439 ENSG00000143473 ENSG00000112715 ENSG00000026508 ENSG00000134962 ENSG00000147889 ENSG00000169083 ENSG00000066135 ENSG00000101412 ENSG00000178035 ENSG00000112576 ENSG00000164327
RNA22	17	ENSG00000196440 ENSG00000108465 ENSG00000179546 ENSG00000136158 ENSG00000130518 ENSG00000100908 ENSG00000162458 ENSG00000101977 ENSG00000100985 ENSG00000085552 ENSG00000170448 ENSG00000103647 ENSG00000198010 ENSG00000168612 ENSG00000167202 ENSG00000105085 ENSG00000140264
Validated Targets	5	ENSG00000233911 ENSG00000133731 ENSG00000230336 ENSG00000206454 ENSG00000204531
miR-29a-3p
Tools	Total	Ensembl Gene ID
Pita, RNA22, TargetScan, miRanda-mirSVR, Validated Targets	10	ENSG00000017427 ENSG00000130508 ENSG00000204262 ENSG00000105856 ENSG00000163638 ENSG00000106348 ENSG00000170836 ENSG00000145675 ENSG00000100697 ENSG00000113721
Pita, TargetScan, miRanda-mirSVR, Validated Targets	15	ENSG00000107864 ENSG00000070831 ENSG00000134871 ENSG00000139372 ENSG00000134323 ENSG00000128016 ENSG00000076604 ENSG00000158022 ENSG00000136826 ENSG00000118689 ENSG00000137267 ENSG00000082258 ENSG00000059728 ENSG00000143384 ENSG00000186318
RNA22, TargetScan, miRanda-mirSVR, Validated Targets	6	ENSG00000113083 ENSG00000132780 ENSG00000088808 ENSG00000097046 ENSG00000118503 ENSG00000134755
Pita, RNA22, TargetScan, Validated Targets	1	ENSG00000162923
Pita, TargetScan, miRanda-mirSVR	1	ENSG00000140450
TargetScan, miRanda-mirSVR, Validated Targets	3	ENSG00000113140 ENSG00000138336 ENSG00000088305
Pita, RNA22, TargetScan	1	ENSG00000071054
Pita, TargetScan, Validated Targets	3	ENSG00000087245 ENSG00000179094 ENSG00000112419
RNA22, TargetScan, Validated Targets	2	ENSG00000134531 ENSG00000149257
Pita, miRanda-mirSVR, Validated Targets	2	ENSG00000283094 ENSG00000165731
Pita RNA22 Validated Targets	1	ENSG00000173402
TargetScan, Validated Targets	5	ENSG00000091409 ENSG00000137809 ENSG00000004948 ENSG00000184047 ENSG00000159461
RNA22, miRanda-mirSVR	1	ENSG00000144028
miRanda-mirSVR, Validated Targets	6	ENSG00000123374 ENSG00000105221 ENSG00000167333 ENSG00000131650 ENSG00000135828 ENSG00000171560
Pita, Validated Targets	2	ENSG00000282873 ENSG00000266028
RNA22, Validated Targets	4	ENSG00000186193 ENSG00000135821 ENSG00000110092 ENSG00000171791
miRanda-mirSVR	2	ENSG00000236149 ENSG00000232169
RNA22	6	ENSG00000182022 ENSG00000077157 ENSG00000140481 ENSG00000164398 ENSG00000205356 ENSG00000256087
Validated Targets	10	ENSG00000130816 ENSG00000097007 ENSG00000135446 ENSG00000123243 ENSG00000160307 ENSG00000123500 ENSG00000145423 ENSG00000213585 ENSG00000171564 ENSG00000171557
miR-125b-5p
Tools	Total	Ensembl Gene ID
Pita, RNA22, TargetScan, miRanda-mirSVR, Validated Targets	9	ENSG00000104081 ENSG00000117676 ENSG00000030110 ENSG00000123411 ENSG00000187772 ENSG00000114626 ENSG00000107443 ENSG00000179361 ENSG00000196498
Pita, TargetScan, miRanda-mirSVR, Validated Targets	8	ENSG00000057657 ENSG00000163577 ENSG00000141179 ENSG00000119541 ENSG00000065882 ENSG00000138792 ENSG00000101266 ENSG00000164938
RNA22, TargetScan, miRanda-mirSVR, Validated Targets	7	ENSG00000137265 ENSG00000160712 ENSG00000118503 ENSG00000168769 ENSG00000168256 ENSG00000019186 ENSG00000179776
Pita, RNA22, TargetScan, Validated Targets	3	ENSG00000183454 ENSG00000169926 ENSG00000134954
Pita, TargetScan, miRanda-mirSVR	1	ENSG00000007168
TargetScan, miRanda-mirSVR, Validated Targets	9	ENSG00000106780 ENSG00000067955 ENSG00000066468 ENSG00000132155 ENSG00000187531 ENSG00000161405 ENSG00000172531 ENSG00000159399 ENSG00000138696
Pita, TargetScan, Validated Targets	1	ENSG00000171791
RNA22, TargetScan, Validated Targets	1	ENSG00000007968
Pita, miRanda-mirSVR, Validated Targets	1	ENSG00000281877
RNA22, miRanda-mirSVR, Validated Targets	3	ENSG00000108622 ENSG00000130427 ENSG00000147889
TargetScan, Validated Targets	7	ENSG00000139318 ENSG00000111424 ENSG00000116017 ENSG00000141736 ENSG00000187266 ENSG00000185000 ENSG00000129473
miRanda-mirSVR, Validated Targets	2	ENSG00000180228 ENSG00000100983
Pita, Validated Targets	1	ENSG00000275746
RNA22, Validated Targets	11	ENSG00000111319 ENSG00000149823 ENSG00000140538 ENSG00000131788 ENSG00000111087 ENSG00000142208 ENSG00000063438 ENSG00000149948 ENSG00000105327 ENSG00000137309 ENSG00000132688
RNA22	5	ENSG00000144331 ENSG00000163083 ENSG00000243725 ENSG00000103126 ENSG00000172725
Validated Targets	7	ENSG00000128602 ENSG00000135480 ENSG00000185499 ENSG00000141646 ENSG00000282899 ENSG00000030419 ENSG00000151665
miR-124-3p
Tools	Total	Ensembl Gene ID
Pita, RNA22, TargetScan, miRanda-mirSVR, Validated Targets	13	ENSG00000116132 ENSG00000150093 ENSG00000144579 ENSG00000135862 ENSG00000101384 ENSG00000177105 ENSG00000111145 ENSG00000113580 ENSG00000169083 ENSG00000245848 ENSG00000118971 ENSG00000120742 ENSG00000134852
Pita, TargetScan, miRanda-mirSVR, Validated Targets	9	ENSG00000135535 ENSG00000019549 ENSG00000166025 ENSG00000011304 ENSG00000151623 ENSG00000026025 ENSG00000049245 ENSG00000140575 ENSG00000106546
RNA22, TargetScan, miRanda-mirSVR, Validated Targets	6	ENSG00000102158 ENSG00000167315 ENSG00000115904 ENSG00000012660 ENSG00000113732 ENSG00000134318
Pita, RNA22, miRanda-mirSVR, Validated Targets	3	ENSG00000118523 ENSG00000131196 ENSG00000125675
Pita, TargetScan, miRanda-mirSVR	1	ENSG00000141448
TargetScan, miRanda-mirSVR, Validated Targets	10	ENSG00000173039 ENSG00000168610 ENSG00000106462 ENSG00000067082 ENSG00000121879 ENSG00000172340 ENSG00000006831 ENSG00000123892 ENSG00000104881 ENSG00000090776
Pita, RNA22, TargetScan	1	ENSG00000159217
Pita, RNA22, miRanda-mirSVR	1	ENSG00000136546
Pita, miRanda-mirSVR, Validated Targets	3	ENSG00000171735 ENSG00000122566 ENSG00000281917
RNA22, miRanda-mirSVR, Validated Targets	2	ENSG00000144802 ENSG00000160712
TargetScan, Validated Targets	5	ENSG00000162734 ENSG00000096717 ENSG00000169016 ENSG00000083937 ENSG00000162437
RNA22, miRanda-mirSVR	2	ENSG00000178177 ENSG00000081052
miRanda-mirSVR, Validated Targets	7	ENSG00000236271 ENSG00000108691 ENSG00000232280 ENSG00000230143 ENSG00000206480 ENSG00000206379 ENSG00000223654
RNA22, Validated Targets	3	ENSG00000155511 ENSG00000196419 ENSG00000105887
miRanda-mirSVR	2	ENSG00000143768 ENSG00000164904
RNA22	5	ENSG00000101825 ENSG00000118702 ENSG00000166167 ENSG00000117461 ENSG00000130829
Validated Targets	9	ENSG00000165060 ENSG00000185420 ENSG00000176697 ENSG00000136238 ENSG00000117152 ENSG00000137309 ENSG00000198765 ENSG00000228630 ENSG00000084093
miR-24-3p
Tools	Total	Ensembl Gene ID
Pita, RNA22, TargetScan, miRanda-mirSVR, Validated Targets	9	ENSG00000111276 ENSG00000166987 ENSG00000142949 ENSG00000158796 ENSG00000153094 ENSG00000132326 ENSG00000119950 ENSG00000186480 ENSG00000171940
Pita, TargetScan, miRanda-mirSVR, Validated Targets	3	ENSG00000127334 ENSG00000169410 ENSG00000198900
RNA22, TargetScan, miRanda-mirSVR, Validated Targets	2	ENSG00000256453 ENSG00000188486
Pita, RNA22, TargetScan, Validated Targets	2	ENSG00000140564 ENSG00000107957
TargetScan, miRanda-mirSVR, Validated Targets	1	ENSG00000111537
RNA22, TargetScan, Validated Targets	6	ENSG00000112062 ENSG00000162552 ENSG00000110917 ENSG00000126453 ENSG00000102908 ENSG00000213390
RNA22, miRanda-mirSVR, Validated Targets	10	ENSG00000007341 ENSG00000006432 ENSG00000133895 ENSG00000101966 ENSG00000101255 ENSG00000174059 ENSG00000124222 ENSG00000101076 ENSG00000162736 ENSG00000104738
TargetScan, Validated Targets	1	ENSG00000157227
RNA22, miRanda-mirSVR	2	ENSG00000170248 ENSG00000204962
miRanda-mirSVR, Validated Targets	3	ENSG00000134970 ENSG00000111716 ENSG00000012048
RNA22, Validated Targets	20	ENSG00000013810 ENSG00000065328 ENSG00000135446 ENSG00000134333 ENSG00000088247 ENSG00000110092 ENSG00000150991 ENSG00000147889 ENSG00000062822 ENSG00000149554 ENSG00000130741 ENSG00000168496 ENSG00000179142 ENSG00000101412 ENSG00000178999 ENSG00000112242 ENSG00000007968 ENSG00000130803 ENSG00000170312 ENSG00000148400
TargetScan	1	ENSG00000068796
miRanda-mirSVR	2	ENSG00000274616 ENSG00000166411
RNA22	11	ENSG00000124151 ENSG00000110076 ENSG00000182934 ENSG00000187531 ENSG00000157600 ENSG00000060558 ENSG00000171302 ENSG00000186792 ENSG00000138834 ENSG00000233816 ENSG00000166762
Validated Targets	13	ENSG00000213886 ENSG00000231968 ENSG00000132646 ENSG00000224654 ENSG00000145386 ENSG00000226898 ENSG00000228716 ENSG00000188985 ENSG00000206468 ENSG00000173465 ENSG00000206513 ENSG00000204103 ENSG00000143546
miR-17-5p
Tools	Total	Ensembl Gene ID
Pita, RNA22, TargetScan, miRanda-mirSVR, Validated Targets	18	ENSG00000105855 ENSG00000204217 ENSG00000149308 ENSG00000168610 ENSG00000118762 ENSG00000174282 ENSG00000130164 ENSG00000105856 ENSG00000159216 ENSG00000151322 ENSG00000142192 ENSG00000124762 ENSG00000162434 ENSG00000118971 ENSG00000124201 ENSG00000166483 ENSG00000112242 ENSG00000164938
Pita, RNA22, TargetScan, miRanda-mirSVR	1	ENSG00000137942
Pita, TargetScan, miRanda-mirSVR, Validated Targets	12	ENSG00000100644 ENSG00000139687 ENSG00000124151 ENSG00000006468 ENSG00000115963 ENSG00000176105 ENSG00000080839 ENSG00000171862 ENSG00000163513 ENSG00000106683 ENSG00000139625 ENSG00000101412
RNA22, TargetScan, miRanda-mirSVR, Validated Targets	3	ENSG00000114166 ENSG00000095383 ENSG00000160710
Pita, RNA22, TargetScan, Validated Targets	1	ENSG00000153094
Pita, RNA22, miRanda-mirSVR, Validated Targets	1	ENSG00000151490
TargetScan, miRanda-mirSVR, Validated Targets	7	ENSG00000087245 ENSG00000116016 ENSG00000077585 ENSG00000112715 ENSG00000198053 ENSG00000115137 ENSG00000125845
RNA22, TargetScan, Validated Targets	2	ENSG00000173559 ENSG00000198742
Pita, miRanda-mirSVR, Validated Targets	2	ENSG00000283094 ENSG00000050748
RNA22, miRanda-mirSVR, Validated Targets	3	ENSG00000026103 ENSG00000239697 ENSG00000169876
TargetScan, miRanda-mirSVR	1	ENSG00000106608
RNA22, TargetScan	1	ENSG00000146648
Validated Targets, miRanda-mirSVR	4	ENSG00000283277 ENSG00000170276 ENSG00000141646 ENSG00000172465
RNA22, Validated Targets	9	ENSG00000112062 ENSG00000196923 ENSG00000141510 ENSG00000137801 ENSG00000105329 ENSG00000100234 ENSG00000171791 ENSG00000135679 ENSG00000007908
TargetScan	1	ENSG00000141027
miRanda-mirSVR	3	ENSG00000091972 ENSG00000171823 ENSG00000156508
RNA22	4	ENSG00000183155 ENSG00000065183 ENSG00000168675 ENSG00000184394
Validated Targets	8	ENSG00000130816 ENSG00000120885 ENSG00000090339 ENSG00000081913 ENSG00000175063 ENSG00000071564 ENSG00000136997 ENSG00000116604
miR-1-3p
Tools	Total	Ensembl Gene ID
Pita, RNA22, TargetScan, miRanda-mirSVR, Validated Targets	6	ENSG00000152661 ENSG00000135903 ENSG00000205542 ENSG00000166068 ENSG00000160710 ENSG00000125398
Pita, TargetScan, miRanda-mirSVR, Validated Targets	14	ENSG00000155760 ENSG00000114861 ENSG00000019549 ENSG00000068796 ENSG00000115414 ENSG00000176697 ENSG00000117519 ENSG00000164924 ENSG00000158710 ENSG00000105976 ENSG00000182718 ENSG00000078401 ENSG00000144381 ENSG00000068024
RNA22, TargetScan, miRanda-mirSVR, Validated Targets	5	ENSG00000183023 ENSG00000123700 ENSG00000111530 ENSG00000169180 ENSG00000171132
Pita, TargetScan, miRanda-mirSVR	1	ENSG00000143995
TargetScan, miRanda-mirSVR, Validated Targets	13	ENSG00000066027 ENSG00000271303 ENSG00000187514 ENSG00000198363 ENSG00000160211 ENSG00000164107 ENSG00000142657 ENSG00000141052 ENSG00000143157 ENSG00000163931 ENSG00000151239 ENSG00000120742 ENSG00000198805
RNA22, TargetScan, Validated Targets	2	ENSG00000074181 ENSG00000002834
Pita, miRanda-mirSVR, Validated Targets	1	ENSG00000166181
RNA22, miRanda-mirSVR, Validated Targets	3	ENSG00000169299 ENSG00000171208 ENSG00000180509
TargetScan, Validated Targets	6	ENSG00000092847 ENSG00000110092 ENSG00000111786 ENSG00000110693 ENSG00000147416 ENSG00000185591
miRanda-mirSVR, Validated Targets	2	ENSG00000141448 ENSG00000117400
RNA22, Validated Targets	1	ENSG00000170606
TargetScan	1	ENSG00000005483
miRanda-mirSVR	2	ENSG00000154930 ENSG00000283460
RNA22	4	ENSG00000204344 ENSG00000119844 ENSG00000135720 ENSG00000163092
Validated Targets	17	ENSG00000180176 ENSG00000068305 ENSG00000160014 ENSG00000283184 ENSG00000169710 ENSG00000112658 ENSG00000121879 ENSG00000276616 ENSG00000137193 ENSG00000099822 ENSG00000121769 ENSG00000136574 ENSG00000283181 ENSG00000245848 ENSG00000138622 ENSG00000247596 ENSG00000224807
